# Supplementary material for: Identification of a genome-specific repetitive element in the Gossypium D genome
Source: PeerJ. 2020 Jan 3;8:e8344. doi: 10.7717/peerj.8344 (PMC6944119; doi:10.7717/peerj.8344)
Supplement: Table S1 [file peerj-08-8344-s001.xlsx]

## Sheet: Table S1
Table S1. Blast of the 1.8 kb sequences in G. raimondi genome
Query	Subject	Identity	Align_length	Mismatches	Gaps	Query_start	Query_en	Subject_start	Subject_end	Expec	Score
Chr05_50639971_50641791	Chr05	83.998	1856	218	45	1	1821	52777936	52779747	0	1709
Chr05_50639971_50641791	Chr06	83.721	1849	239	45	1	1821	30028018	30029832	0	1690
Chr05_50639971_50641791	Chr02	88.341	1844	162	39	1	1821	59726881	59728694	0	2165
Chr05_50639971_50641791	Chr02	84.978	1844	210	43	15	1821	7041161	7039348	0	1808
Chr05_50639971_50641791	scaffold_162	85.629	1844	217	29	1	1821	8805	6987	0	1893
Chr05_50639971_50641791	Chr03	81.182	1844	288	39	1	1819	19444901	19446710	0	1428
Chr05_50639971_50641791	Chr11	80.087	1843	292	46	1	1804	4265540	4267346	0	1301
Chr05_50639971_50641791	Chr03	80.89	1842	275	43	2	1819	23021998	23020210	0	1380
Chr05_50639971_50641791	Chr01	83.379	1841	260	36	1	1821	21715268	21713454	0	1663
Chr05_50639971_50641791	Chr05	83.75	1840	246	34	1	1821	57533831	57532026	0	1692
Chr05_50639971_50641791	Chr05	80.598	1840	284	37	1	1819	34203402	34201615	0	1352
Chr05_50639971_50641791	Chr13	86.188	1839	193	38	1	1821	48517886	48516091	0	1932
Chr05_50639971_50641791	Chr02	86.297	1839	191	42	1	1821	7080277	7078482	0	1943
Chr05_50639971_50641791	Chr02	80.033	1838	299	38	1	1819	41623208	41621420	0	1299
Chr05_50639971_50641791	Chr07	86.942	1838	198	34	1	1821	19185389	19187201	0	2026
Chr05_50639971_50641791	Chr07	80.141	1838	294	40	1	1819	13956734	13958519	0	1306
Chr05_50639971_50641791	Chr06	87.806	1837	186	33	1	1821	35886968	35888782	0	2117
Chr05_50639971_50641791	Chr04	88.671	1836	176	29	1	1821	48048745	48046927	0	2209
Chr05_50639971_50641791	Chr01	89.155	1835	164	30	1	1821	12190624	12192437	0	2254
Chr05_50639971_50641791	Chr05	89.258	1834	167	27	1	1821	18100136	18098320	0	2268
Chr05_50639971_50641791	Chr01	89.422	1834	148	33	1	1821	9392356	9390556	0	2270
Chr05_50639971_50641791	Chr10	88.434	1833	187	22	1	1821	56652621	56654440	0	2187
Chr05_50639971_50641791	Chr10	87.998	1833	187	22	1	1821	8288911	8287100	0	2135
Chr05_50639971_50641791	Chr09	80.96	1833	291	36	1	1809	66953818	66955616	0	1399
Chr05_50639971_50641791	Chr04	80.066	1831	284	52	1	1804	4251722	4253498	0	1284
Chr05_50639971_50641791	Chr13	81.848	1829	268	38	1	1803	8697453	8695663	0	1480
Chr05_50639971_50641791	Chr06	84.354	1828	233	31	1	1809	14221245	14223038	0	1742
Chr05_50639971_50641791	Chr05	94.964	1827	83	8	1	1821	57998251	58000074	0	2856
Chr05_50639971_50641791	Chr13	87.63	1827	198	18	1	1821	9420229	9422033	0	2097
Chr05_50639971_50641791	Chr11	86.199	1826	211	27	1	1816	57744981	57746775	0	1938
Chr05_50639971_50641791	Chr05	100	1821	0	0	1	1821	50639971	50641791	0	3363
Chr05_50639971_50641791	Chr10	80.731	1806	281	42	1	1774	49188382	49186612	0	1345
Chr05_50639971_50641791	Chr12	81.813	1798	273	34	1	1774	26755134	26756901	0	1459
Chr05_50639971_50641791	Chr05	82.081	1797	267	35	1	1774	54131115	54129351	0	1483
Chr05_50639971_50641791	Chr08	87.584	1796	182	29	52	1821	36762786	36761006	0	2043
Chr05_50639971_50641791	Chr06	80	1795	302	39	46	1819	30791698	30793456	0	1273
Chr05_50639971_50641791	Chr02	81.205	1793	290	29	1	1774	23668747	23670511	0	1400
Chr05_50639971_50641791	Chr06	81.651	1793	282	28	1	1774	27276313	27274549	0	1445
Chr05_50639971_50641791	Chr06	81.205	1793	290	28	1	1774	34827419	34829183	0	1400
Chr05_50639971_50641791	Chr09	80.976	1782	274	35	1	1763	66226197	66227932	0	1352
Chr05_50639971_50641791	scaffold_540	91.17	1778	132	22	58	1821	1395	3161	0	2390
Chr05_50639971_50641791	Chr11	80.259	1778	280	49	56	1809	62026051	62027781	0	1273
Chr05_50639971_50641791	Chr11	85.456	1767	223	29	1	1755	46419533	46421277	0	1808
Chr05_50639971_50641791	Chr10	82.559	1766	254	35	74	1821	3670527	3668798	0	1506
Chr05_50639971_50641791	Chr07	87.939	1766	170	36	74	1821	21547692	21549432	0	2041
Chr05_50639971_50641791	Chr10	89.065	1765	167	22	1	1755	2498798	2497050	0	2167
Chr05_50639971_50641791	Chr01	88.265	1764	172	30	74	1821	10770503	10772247	0	2078
Chr05_50639971_50641791	Chr11	81.047	1757	269	44	46	1774	56580248	56581968	0	1341
Chr05_50639971_50641791	Chr08	80.719	1753	283	34	46	1774	13288645	13286924	0	1314
Chr05_50639971_50641791	Chr10	80.982	1751	282	33	46	1774	53519606	53517885	0	1341
Chr05_50639971_50641791	Chr11	80.24	1751	294	31	46	1774	14434321	14432601	0	1269
Chr05_50639971_50641791	scaffold_846	85.429	1750	219	31	1	1736	1379	3106	0	1786
Chr05_50639971_50641791	Chr05	80.606	1748	281	40	46	1774	10016085	10014377	0	1297
Chr05_50639971_50641791	Chr07	87.149	1743	185	27	90	1821	36015663	36017377	0	1941
Chr05_50639971_50641791	Chr02	80.87	1725	290	29	113	1819	19062398	19064100	0	1321
Chr05_50639971_50641791	Chr09	88.737	1678	157	25	91	1755	51155947	51157605	0	2023
Chr05_50639971_50641791	Chr06	80.253	1661	273	33	183	1819	13942529	13944158	0	1199
Chr05_50639971_50641791	Chr13	94.002	1634	86	11	195	1821	43014927	43013299	0	2464
Chr05_50639971_50641791	Chr12	84.143	1627	209	26	140	1756	10403930	10402343	0	1530
Chr05_50639971_50641791	Chr01	86.154	1625	192	23	205	1821	7935959	7934360	0	1724
Chr05_50639971_50641791	Chr13	80.47	1618	255	39	229	1819	50232314	50230731	0	1181
Chr05_50639971_50641791	Chr10	89.536	1615	133	25	226	1821	52028213	52026616	0	2013
Chr05_50639971_50641791	Chr06	83.777	1615	227	28	205	1809	28217965	28219554	0	1498
Chr05_50639971_50641791	Chr10	87.167	1613	167	30	222	1821	16790691	16789106	0	1796
Chr05_50639971_50641791	Chr12	80.726	1598	252	36	203	1774	22588776	22590343	0	1194
Chr05_50639971_50641791	Chr01	80.339	1592	262	34	203	1774	32171362	32172922	0	1158
Chr05_50639971_50641791	Chr09	84.654	1590	179	33	246	1821	49477539	49476001	0	1524
Chr05_50639971_50641791	Chr09	85.171	1578	180	37	261	1820	32160435	32158894	0	1568
Chr05_50639971_50641791	Chr11	80.977	1577	244	38	266	1819	25123625	25125168	0	1199
Chr05_50639971_50641791	scaffold_260	80.98	1572	239	41	275	1817	2370	3910	0	1192
Chr05_50639971_50641791	Chr02	84.77	1543	189	31	90	1618	36120228	36118718	0	1506
Chr05_50639971_50641791	Chr07	80.559	1538	259	27	1	1526	50921104	50919595	0	1147
Chr05_50639971_50641791	Chr04	87.95	1527	152	28	308	1821	51271203	51272710	0	1772
Chr05_50639971_50641791	scaffold_192	88.034	1521	157	21	309	1821	3191	4694	0	1777
Chr05_50639971_50641791	Chr01	87.022	1518	157	26	309	1816	16647967	16649454	0	1676
Chr05_50639971_50641791	Chr08	86.061	1442	170	20	386	1821	52345784	52347200	0	1520
Chr05_50639971_50641791	Chr11	86.662	1402	149	28	431	1821	57735721	57737095	0	1519
Chr05_50639971_50641791	Chr09	80.443	1355	220	26	484	1820	50392415	50393742	0	992
Chr05_50639971_50641791	Chr09	80.473	1352	211	34	491	1819	48778578	48779899	0	985
Chr05_50639971_50641791	Chr04	85.32	1342	161	24	491	1821	51641513	51642829	0	1354
Chr05_50639971_50641791	scaffold_565	80	1335	221	30	491	1806	1524	2831	0	944
Chr05_50639971_50641791	Chr07	80.031	1307	219	26	485	1774	36097680	36096399	0	929
Chr05_50639971_50641791	scaffold_732	87.548	1301	139	14	525	1821	669	1950	0	1483
Chr05_50639971_50641791	Chr04	90.008	1261	103	20	572	1821	48055415	48054167	0	1609
Chr05_50639971_50641791	Chr06	81.457	1235	187	23	46	1266	32313784	32312578	0	974
Chr05_50639971_50641791	Chr12	82.725	1233	166	29	595	1805	30581442	30582649	0	1053
Chr05_50639971_50641791	Chr07	91.626	1230	87	13	595	1821	26561568	26562784	0	1687
Chr05_50639971_50641791	Chr10	89.542	1224	108	14	601	1821	22220268	22219062	0	1533
Chr05_50639971_50641791	Chr05	81.902	1188	189	18	87	1266	53915566	53914397	0	979
Chr05_50639971_50641791	Chr13	87.542	1180	122	21	313	1480	4681216	4680050	0	1341
Chr05_50639971_50641791	Chr12	80.085	1175	194	21	616	1774	19480830	19479680	0	837
Chr05_50639971_50641791	Chr07	81.383	1171	180	24	46	1205	48491248	48490105	0	920
Chr05_50639971_50641791	scaffold_583	86.219	1161	134	15	667	1821	1	1141	0	1234
Chr05_50639971_50641791	scaffold_568	94.627	1154	52	9	673	1821	4419	3271	0	1779
Chr05_50639971_50641791	Chr05	98.691	1146	12	3	1	1143	50631133	50632278	0	2030
Chr05_50639971_50641791	Chr03	87.131	1119	119	15	706	1821	1276186	1277282	0	1245
Chr05_50639971_50641791	Chr09	80.528	1099	179	23	226	1312	39331708	39332783	0	811
Chr05_50639971_50641791	Chr05	80.553	1085	168	25	750	1812	58205232	58204169	0	795
Chr05_50639971_50641791	Chr12	84.059	1079	134	28	752	1821	8422869	8423918	0	1005
Chr05_50639971_50641791	scaffold_203	88.219	1078	81	28	752	1821	2989	4028	0	1245
Chr05_50639971_50641791	Chr07	80.795	1057	177	18	218	1266	44601828	44600790	0	804
Chr05_50639971_50641791	Chr12	81.151	1008	149	21	824	1809	19518597	19519585	0	771
Chr05_50639971_50641791	Chr07	80.338	1007	153	24	839	1819	40832549	40833536	0	721
Chr05_50639971_50641791	Chr06	81.019	1001	158	19	284	1276	41976804	41975828	0	767
Chr05_50639971_50641791	Chr02	80.522	996	163	23	839	1815	39351386	39350403	0	736
Chr05_50639971_50641791	Chr04	80.785	994	147	23	839	1809	8783251	8782279	0	737
Chr05_50639971_50641791	Chr09	82.294	994	143	25	1	975	24082774	24081795	0	830
Chr05_50639971_50641791	Chr01	80.141	992	163	23	839	1819	28688973	28689941	0	710
Chr05_50639971_50641791	Chr07	81.073	988	151	26	839	1804	14638777	14637804	0	756
Chr05_50639971_50641791	Chr10	80.305	985	152	22	841	1809	41929239	41928281	0	706
Chr05_50639971_50641791	Chr12	84.334	983	127	23	848	1821	1635817	1636781	0	937
Chr05_50639971_50641791	Chr05	80	980	157	23	858	1819	45789856	45790814	0	688
Chr05_50639971_50641791	Chr02	81.231	975	139	24	795	1743	47268461	47269417	0	747
Chr05_50639971_50641791	Chr09	81.026	975	152	24	8	975	65116280	65115332	0	745
Chr05_50639971_50641791	Chr05	81.828	974	151	20	864	1820	50582725	50583689	0	795
Chr05_50639971_50641791	Chr03	81.809	973	151	21	864	1819	38798433	38799396	0	793
Chr05_50639971_50641791	Chr06	80.041	972	155	25	866	1820	35596042	35596991	0	684
Chr05_50639971_50641791	Chr02	80.433	971	166	19	864	1819	59772737	59771776	0	719
Chr05_50639971_50641791	Chr08	80.124	971	152	23	877	1819	29877962	29877005	0	686
Chr05_50639971_50641791	Chr13	85.258	970	113	17	863	1821	7723234	7724184	0	972
Chr05_50639971_50641791	Chr02	80.515	970	151	25	866	1819	45777558	45776611	0	710
Chr05_50639971_50641791	Chr09	80.412	970	140	31	864	1805	49004736	49005683	0	693
Chr05_50639971_50641791	scaffold_294	80.021	961	141	26	882	1819	3029	3961	0	664
Chr05_50639971_50641791	Chr10	80.417	960	158	21	868	1808	19814506	19815454	0	704
Chr05_50639971_50641791	scaffold_411	80.501	959	151	24	863	1804	5710	4771	0	702
Chr05_50639971_50641791	Chr11	80.376	958	160	25	27	970	52597117	52596174	0	702
Chr05_50639971_50641791	Chr08	80.669	957	155	23	883	1819	22785369	22784423	0	715
Chr05_50639971_50641791	Chr03	82.057	953	146	18	883	1819	5182065	5181122	0	789
Chr05_50639971_50641791	Chr05	81.513	952	138	21	883	1819	32191676	32190748	0	749
Chr05_50639971_50641791	Chr02	82.143	952	146	17	883	1819	11744128	11745070	0	795
Chr05_50639971_50641791	Chr08	82.403	949	145	18	1	939	32143058	32143994	0	808
Chr05_50639971_50641791	Chr01	80.169	948	154	27	883	1816	46111170	46112097	0	678
Chr05_50639971_50641791	Chr08	80.591	948	152	26	864	1804	53755055	53755977	0	702
Chr05_50639971_50641791	Chr08	80.696	948	141	36	1	928	32143190	32144115	0	699
Chr05_50639971_50641791	Chr04	81.204	947	143	23	883	1804	50432001	50431065	0	730
Chr05_50639971_50641791	Chr10	81.521	947	134	18	882	1804	13989515	13988586	0	741
Chr05_50639971_50641791	Chr08	84.974	945	128	13	1	939	32142926	32143862	0	946
Chr05_50639971_50641791	Chr05	80.382	943	152	20	891	1817	58142922	58141997	0	686
Chr05_50639971_50641791	Chr06	86.85	943	99	15	882	1821	1702504	1703424	0	1031
Chr05_50639971_50641791	Chr09	81.722	941	142	24	883	1804	50808099	50807170	0	758
Chr05_50639971_50641791	Chr01	81.915	940	143	21	883	1804	11072987	11073917	0	769
Chr05_50639971_50641791	scaffold_181	87.966	939	88	15	886	1821	3633	4549	0	1085
Chr05_50639971_50641791	Chr08	88.154	937	87	12	889	1821	28302068	28302984	0	1094
Chr05_50639971_50641791	Chr05	86.752	936	100	16	886	1819	3107926	3107013	0	1020
Chr05_50639971_50641791	Chr10	82.674	935	119	28	1	901	2500279	2499354	0	789
Chr05_50639971_50641791	Chr02	81.906	934	148	19	44	965	9318069	9317145	0	769
Chr05_50639971_50641791	scaffold_349	94.325	934	46	7	892	1821	6823	5893	0	1424
Chr05_50639971_50641791	Chr02	86.266	932	108	13	891	1821	14604313	14603401	0	994
Chr05_50639971_50641791	Chr05	80.43	930	148	20	905	1819	4514614	4515524	0	678
Chr05_50639971_50641791	Chr10	81.573	928	136	26	1	911	48560823	48561732	0	734
Chr05_50639971_50641791	Chr02	83.459	925	107	26	1	901	7041302	7040400	0	819
Chr05_50639971_50641791	Chr07	80.432	925	142	23	905	1816	15934592	15935490	0	669
Chr05_50639971_50641791	Chr09	84.973	925	109	24	1	911	24271031	24270123	0	911
Chr05_50639971_50641791	Chr10	80.519	924	147	29	2	912	18699989	18700892	0	678
Chr05_50639971_50641791	Chr12	83.658	924	124	22	1	911	22659109	22658200	0	845
Chr05_50639971_50641791	Chr12	82.792	924	132	21	1	911	22658713	22657804	0	800
Chr05_50639971_50641791	scaffold_345	80.519	924	139	25	910	1819	2097	2993	0	671
Chr05_50639971_50641791	Chr10	80.823	923	133	30	1	888	2500147	2499234	0	684
Chr05_50639971_50641791	Chr02	83.857	923	108	23	1	902	7041434	7040532	0	841
Chr05_50639971_50641791	Chr06	80.173	923	141	20	909	1817	3088035	3088929	0	652
Chr05_50639971_50641791	Chr10	83.731	922	118	28	1	911	58873404	58874304	0	843
Chr05_50639971_50641791	Chr10	84.239	920	126	17	1	911	49188514	49187605	0	878
Chr05_50639971_50641791	Chr10	81.63	920	144	20	1	901	2499869	2498956	0	739
Chr05_50639971_50641791	Chr07	85.543	920	116	16	1	911	19185256	19186167	0	946
Chr05_50639971_50641791	Chr03	86.413	920	116	9	51	965	1275311	1276226	0	998
Chr05_50639971_50641791	Chr02	84.44	919	126	14	1	911	9327428	9326519	0	889
Chr05_50639971_50641791	Chr11	86.616	919	100	16	905	1821	8211575	8210678	0	994
Chr05_50639971_50641791	Chr12	83.787	919	136	11	1	913	22658185	22657274	0	859
Chr05_50639971_50641791	Chr12	81.502	919	119	30	920	1817	12102290	12103178	0	708
Chr05_50639971_50641791	scaffold_232	80.849	919	135	29	920	1819	6813	5917	0	684
Chr05_50639971_50641791	Chr04	86.492	918	104	13	905	1821	54962162	54963060	0	990
Chr05_50639971_50641791	Chr02	84.858	918	124	14	1	911	41623472	41622563	0	911
Chr05_50639971_50641791	Chr02	84.532	918	127	14	1	911	9327296	9326387	0	894
Chr05_50639971_50641791	Chr11	81.917	918	139	21	904	1804	12296836	12297743	0	750
Chr05_50639971_50641791	Chr12	83.224	918	139	12	1	911	22658449	22657540	0	828
Chr05_50639971_50641791	Chr03	82.789	918	128	21	1	901	25696265	25697169	0	793
Chr05_50639971_50641791	Chr01	84.297	917	131	12	1	912	21715663	21714755	0	883
Chr05_50639971_50641791	Chr10	83.533	917	114	20	1	911	6744188	6745073	0	822
Chr05_50639971_50641791	Chr02	84.188	917	134	11	1	911	9326504	9325593	0	880
Chr05_50639971_50641791	Chr08	87.459	917	97	11	905	1821	36796873	36795975	0	1040
Chr05_50639971_50641791	Chr07	83.642	917	125	20	920	1820	29081394	29080487	0	839
Chr05_50639971_50641791	Chr12	83.206	917	124	19	1	903	1634883	1635783	0	813
Chr05_50639971_50641791	Chr05	85.371	916	105	27	1	901	18101459	18100558	0	922
Chr05_50639971_50641791	Chr13	80.349	916	137	23	905	1804	1878524	1879412	0	654
Chr05_50639971_50641791	Chr04	80.895	916	151	19	905	1804	33724117	33723210	0	701
Chr05_50639971_50641791	Chr04	81.004	916	132	30	1	901	41304632	41303744	0	689
Chr05_50639971_50641791	Chr10	83.734	916	119	24	1	901	2499328	2498428	0	839
Chr05_50639971_50641791	Chr10	82.424	916	128	22	920	1819	38278972	38279870	0	769
Chr05_50639971_50641791	Chr02	84.607	916	130	11	1	911	9326768	9325859	0	900
Chr05_50639971_50641791	Chr02	84.17	916	134	11	1	911	9326900	9325991	0	878
Chr05_50639971_50641791	Chr09	84.825	916	127	12	1	911	24270767	24269859	0	911
Chr05_50639971_50641791	Chr11	82.751	916	123	22	916	1820	13633259	13634150	0	784
Chr05_50639971_50641791	Chr05	86.776	915	99	13	1	901	52777665	52778571	0	1000
Chr05_50639971_50641791	Chr13	85.792	915	101	23	1	901	20465907	20466806	0	942
Chr05_50639971_50641791	Chr10	85.574	915	103	23	1	901	2499063	2498164	0	931
Chr05_50639971_50641791	Chr06	85.027	915	128	9	1	911	27276445	27275536	0	922
Chr05_50639971_50641791	Chr12	83.06	915	123	24	1	900	22658581	22657684	0	802
Chr05_50639971_50641791	Chr03	84.153	915	116	23	1	903	18530802	18529905	0	859
Chr05_50639971_50641791	scaffold_267	84.372	915	134	9	1	911	2061	2970	0	889
Chr05_50639971_50641791	Chr05	86.761	914	97	19	1	901	18100932	18100030	0	996
Chr05_50639971_50641791	Chr05	85.667	914	107	20	1	901	18101064	18100162	0	941
Chr05_50639971_50641791	Chr04	84.573	914	116	22	1	903	54961303	54962202	0	883
Chr05_50639971_50641791	Chr10	86.105	914	101	19	1	901	8289175	8288275	0	961
Chr05_50639971_50641791	Chr10	84.026	914	121	23	1	902	2499195	2498295	0	856
Chr05_50639971_50641791	Chr07	86.433	914	98	15	925	1821	10582413	10581509	0	977
Chr05_50639971_50641791	Chr10	84.556	913	116	22	1	901	2499459	2498560	0	881
Chr05_50639971_50641791	Chr07	85.871	913	105	23	1	901	19184727	19185627	0	950
Chr05_50639971_50641791	Chr07	85.323	913	111	20	1	902	19184992	19185892	0	922
Chr05_50639971_50641791	Chr05	86.513	912	99	21	1	901	18100666	18099768	0	981
Chr05_50639971_50641791	Chr05	85.636	912	105	22	3	901	18100798	18099900	0	935
Chr05_50639971_50641791	Chr01	87.5	912	90	20	1	901	12190096	12190994	0	1031
Chr05_50639971_50641791	Chr10	85.746	912	115	14	1	903	53510565	53509660	0	950
Chr05_50639971_50641791	Chr10	85.746	912	109	16	1	901	8289043	8288142	0	944
Chr05_50639971_50641791	Chr08	85.526	912	103	20	1	903	36797724	36796833	0	926
Chr05_50639971_50641791	Chr07	85.197	912	114	18	1	902	19184463	19185363	0	917
Chr05_50639971_50641791	Chr09	84.759	912	116	19	1	902	24271163	24270265	0	893
Chr05_50639971_50641791	Chr03	82.785	912	131	19	2	901	25691896	25692793	0	791
Chr05_50639971_50641791	Chr13	86.169	911	108	16	1	902	20466038	20466939	0	968
Chr05_50639971_50641791	Chr04	85.181	911	112	22	1	901	54961040	54961937	0	913
Chr05_50639971_50641791	Chr08	85.84	911	100	19	1	901	36797856	36796965	0	941
Chr05_50639971_50641791	Chr08	84.852	911	114	18	1	903	19270312	19271206	0	896
Chr05_50639971_50641791	Chr09	84.742	911	118	18	1	902	24270899	24270001	0	893
Chr05_50639971_50641791	Chr03	82.986	911	139	12	1	901	25692687	25693591	0	809
Chr05_50639971_50641791	Chr03	82.766	911	140	12	1	902	25693881	25694783	0	797
Chr05_50639971_50641791	Chr03	81.449	911	123	24	927	1817	17205233	17204349	0	704
Chr05_50639971_50641791	Chr05	85.824	910	113	14	1	901	63757860	63756958	0	952
Chr05_50639971_50641791	Chr05	85.385	910	113	18	1	901	18101988	18101090	0	926
Chr05_50639971_50641791	Chr05	85.055	910	115	17	1	901	18101855	18100958	0	907
Chr05_50639971_50641791	Chr13	87.143	910	97	19	1	902	48518018	48517121	0	1014
Chr05_50639971_50641791	Chr10	86.374	910	105	17	1	901	8289307	8288408	0	976
Chr05_50639971_50641791	Chr02	84.615	910	122	15	1	902	9327560	9326661	0	889
Chr05_50639971_50641791	Chr12	84.066	910	123	16	1	900	22658977	22658080	0	857
Chr05_50639971_50641791	Chr12	83.956	910	124	17	1	900	22659241	22658344	0	852
Chr05_50639971_50641791	scaffold_224	82.747	910	128	18	932	1819	2926	3828	0	784
Chr05_50639971_50641791	Chr05	84.158	909	124	13	2	901	59638027	59638924	0	863
Chr05_50639971_50641791	Chr01	84.158	909	125	16	1	901	21715795	21714898	0	863
Chr05_50639971_50641791	Chr04	88.009	909	91	15	2	901	32043468	32042569	0	1059
Chr05_50639971_50641791	Chr04	84.598	909	124	14	1	902	25219494	25218595	0	889
Chr05_50639971_50641791	Chr04	81.298	909	138	23	1	899	41304500	41303614	0	708
Chr05_50639971_50641791	Chr10	86.909	909	101	16	1	901	2498930	2498032	0	1003
Chr05_50639971_50641791	Chr10	85.149	909	116	15	1	902	61250455	61249559	0	913
Chr05_50639971_50641791	Chr10	84.928	909	118	14	1	902	61243013	61242117	0	902
Chr05_50639971_50641791	Chr02	84.708	909	124	12	1	902	9327693	9326793	0	894
Chr05_50639971_50641791	Chr02	84.488	909	126	14	1	902	9326372	9325472	0	883
Chr05_50639971_50641791	Chr02	84.378	909	127	12	1	902	9327825	9326925	0	878
Chr05_50639971_50641791	Chr06	86.359	909	108	15	1	902	30027886	30028785	0	977
Chr05_50639971_50641791	Chr07	84.598	909	123	14	1	902	50921236	50920338	0	887
Chr05_50639971_50641791	Chr12	83.388	909	131	14	1	900	22659373	22658476	0	824
Chr05_50639971_50641791	scaffold_353	86.249	909	108	15	1	901	8399	7500	0	970
Chr05_50639971_50641791	Chr05	86.233	908	104	12	927	1821	39367358	39368257	0	965
Chr05_50639971_50641791	Chr01	86.123	908	110	15	1	901	11117750	11118648	0	965
Chr05_50639971_50641791	Chr01	84.361	908	127	15	1	902	21715400	21714502	0	876
Chr05_50639971_50641791	Chr04	84.912	908	129	8	1	905	25219626	25218724	0	911
Chr05_50639971_50641791	Chr04	81.608	908	148	16	1	900	41304764	41303868	0	734
Chr05_50639971_50641791	Chr02	84.802	908	124	13	1	902	41623340	41622441	0	900
Chr05_50639971_50641791	Chr08	80.837	908	152	15	1	901	42148000	42147108	0	693
Chr05_50639971_50641791	Chr07	80.066	908	147	19	925	1819	20841546	20840660	0	643
Chr05_50639971_50641791	Chr11	87.885	908	94	14	1	901	57744453	57745351	0	1053
Chr05_50639971_50641791	Chr12	83.26	908	138	12	1	902	22659637	22658738	0	822
Chr05_50639971_50641791	Chr03	83.59	908	128	17	2	900	23022129	23021234	0	832
Chr05_50639971_50641791	Chr03	82.93	908	135	17	4	901	25691236	25692133	0	800
Chr05_50639971_50641791	Chr03	82.709	908	144	11	1	901	25693086	25693987	0	795
Chr05_50639971_50641791	Chr03	82.159	908	146	14	1	901	25695341	25696239	0	765
Chr05_50639971_50641791	Chr05	86.99	907	102	14	1	901	18100268	18099372	0	1007
Chr05_50639971_50641791	Chr05	84.675	907	125	12	1	901	59637894	59638792	0	893
Chr05_50639971_50641791	Chr13	84.344	907	127	11	1	901	5361465	5362362	0	874
Chr05_50639971_50641791	Chr01	88.203	907	93	12	1	901	12190492	12191390	0	1070
Chr05_50639971_50641791	Chr01	85.667	907	116	11	1	901	11118146	11119044	0	942
Chr05_50639971_50641791	Chr01	82.249	907	138	18	925	1816	14161867	14162765	0	761
Chr05_50639971_50641791	Chr04	87.1	907	103	12	2	901	32043336	32042437	0	1014
Chr05_50639971_50641791	Chr02	84.454	907	129	10	1	902	9326636	9325737	0	883
Chr05_50639971_50641791	Chr02	83.682	907	136	11	1	902	9327032	9326133	0	845
Chr05_50639971_50641791	Chr06	84.785	907	121	13	1	902	14221113	14222007	0	894
Chr05_50639971_50641791	Chr07	86.329	907	72	29	933	1821	7561211	7562083	0	941
Chr05_50639971_50641791	Chr11	87.982	907	95	12	1	901	57744585	57745483	0	1059
Chr05_50639971_50641791	scaffold_846	85.998	907	110	15	1	901	1117	2012	0	955
Chr05_50639971_50641791	Chr03	81.808	907	153	10	1	901	25695075	25695975	0	750
Chr05_50639971_50641791	scaffold_181	82.47	907	143	14	1	900	2665	3562	0	780
Chr05_50639971_50641791	Chr01	86.313	906	114	9	1	902	11117882	11118781	0	977
Chr05_50639971_50641791	Chr01	85.099	906	123	12	1	902	21715531	21714634	0	915
Chr05_50639971_50641791	Chr10	85.541	906	122	9	1	902	2499723	2498823	0	939
Chr05_50639971_50641791	Chr08	83.664	906	130	12	1	901	19270180	19271072	0	837
Chr05_50639971_50641791	Chr09	82.009	906	132	22	1	901	65116419	65115540	0	741
Chr05_50639971_50641791	Chr11	88.079	906	96	11	1	901	57744321	57745219	0	1064
Chr05_50639971_50641791	Chr11	87.086	906	105	11	1	901	57744717	57745615	0	1014
Chr05_50639971_50641791	scaffold_162	86.424	906	111	11	1	901	8937	8039	0	981
Chr05_50639971_50641791	Chr03	83.554	906	136	11	1	901	25689123	25690020	0	835
Chr05_50639971_50641791	Chr03	83.444	906	138	11	1	901	25689386	25690284	0	832
Chr05_50639971_50641791	scaffold_267	84.989	906	122	13	1	900	2193	3090	0	907
Chr05_50639971_50641791	Chr05	87.072	905	95	20	9	901	18101320	18100426	0	1003
Chr05_50639971_50641791	Chr05	86.519	905	106	14	3	901	18100530	18099636	0	981
Chr05_50639971_50641791	Chr05	84.972	905	128	8	1	902	59638422	59639321	0	911
Chr05_50639971_50641791	Chr04	87.845	905	78	16	925	1821	57945940	57945060	0	1033
Chr05_50639971_50641791	Chr08	86.409	905	106	12	1	901	36797988	36797097	0	974
Chr05_50639971_50641791	Chr05	87.389	904	104	9	1	901	18100400	18099504	0	1029
Chr05_50639971_50641791	Chr05	85.619	904	120	10	1	901	47623822	47622926	0	941
Chr05_50639971_50641791	scaffold_846	85.841	904	119	9	1	901	1247	2144	0	952
Chr05_50639971_50641791	Chr03	82.19	904	137	18	923	1809	43281726	43282622	0	756
Chr05_50639971_50641791	Chr05	85.05	903	127	8	1	900	59637498	59638395	0	913
Chr05_50639971_50641791	Chr01	92.359	903	48	10	925	1821	39586656	39585769	0	1266
Chr05_50639971_50641791	Chr02	84.164	903	135	8	1	900	9327164	9326267	0	869
Chr05_50639971_50641791	Chr08	82.724	903	126	18	925	1805	9478203	9477309	0	776
Chr05_50639971_50641791	Chr05	86.142	902	97	22	1	887	18101196	18100308	0	948
Chr05_50639971_50641791	Chr10	87.361	902	76	15	925	1821	58874363	58875231	0	1000
Chr05_50639971_50641791	Chr10	84.257	902	120	12	1	892	48560691	48561580	0	859
Chr05_50639971_50641791	Chr06	85.144	902	109	16	925	1821	36148934	36149815	0	900
Chr05_50639971_50641791	Chr03	82.02	901	141	16	1	889	25694676	25695567	0	747
Chr05_50639971_50641791	Chr05	84.778	900	118	14	10	901	18101714	18100826	0	885
Chr05_50639971_50641791	Chr04	80.667	900	124	27	950	1819	43338497	43339376	0	652
Chr05_50639971_50641791	Chr08	91	900	66	12	925	1821	8047272	8046385	0	1199
Chr05_50639971_50641791	Chr07	85.111	900	111	21	1	889	19184860	19185747	0	898
Chr05_50639971_50641791	Chr07	85.095	899	114	18	1	889	19184595	19185483	0	900
Chr05_50639971_50641791	Chr09	85.428	899	107	19	2	889	20774174	20775059	0	913
Chr05_50639971_50641791	Chr09	82.759	899	129	20	920	1805	49985037	49985922	0	778
Chr05_50639971_50641791	Chr03	82.981	899	137	12	1	889	25692555	25693447	0	798
Chr05_50639971_50641791	scaffold_132	87.875	899	80	15	925	1821	1360	2231	0	1029
Chr05_50639971_50641791	Chr13	84.187	898	117	18	1	887	5361729	5362612	0	848
Chr05_50639971_50641791	Chr04	87.082	898	104	12	1	892	32043601	32042710	0	1005
Chr05_50639971_50641791	Chr02	83.296	898	127	18	26	912	55038827	55039712	0	806
Chr05_50639971_50641791	Chr05	83.946	897	119	17	923	1800	10798631	10797741	0	835
Chr05_50639971_50641791	Chr04	85.284	897	113	18	1	889	54961172	54962057	0	907
Chr05_50639971_50641791	Chr10	81.271	897	138	25	1	886	18700384	18701261	0	699
Chr05_50639971_50641791	Chr07	85.396	897	115	15	1	889	19185124	19186012	0	917
Chr05_50639971_50641791	Chr01	88.951	896	77	18	1	886	12190228	12191111	0	1086
Chr05_50639971_50641791	Chr01	86.942	896	101	14	1	889	12190360	12191246	0	992
Chr05_50639971_50641791	Chr01	85.156	896	113	16	1	887	11118278	11119162	0	900
Chr05_50639971_50641791	Chr10	82.813	896	114	26	1	889	6743792	6744654	0	765
Chr05_50639971_50641791	Chr11	86.607	896	104	14	1	889	57744849	57745735	0	976
Chr05_50639971_50641791	Chr05	88.156	895	87	13	1	886	52777804	52778688	0	1048
Chr05_50639971_50641791	Chr13	87.598	895	101	9	1	889	9420097	9420987	0	1029
Chr05_50639971_50641791	Chr01	86.034	895	111	13	1	889	11118014	11118900	0	948
Chr05_50639971_50641791	Chr10	84.022	895	105	23	1	889	6744056	6744918	0	826
Chr05_50639971_50641791	Chr06	85.475	895	116	12	1	889	1701454	1702340	0	920
Chr05_50639971_50641791	Chr05	82.662	894	101	25	925	1800	44979761	44980618	0	743
Chr05_50639971_50641791	Chr10	85.123	894	97	22	1	889	6743924	6744786	0	881
Chr05_50639971_50641791	Chr03	83.557	894	135	10	1	889	25689650	25690536	0	826
Chr05_50639971_50641791	Chr03	82.998	894	136	14	1	887	25693353	25694237	0	795
Chr05_50639971_50641791	Chr01	87.346	893	103	9	1	889	12189964	12190850	0	1014
Chr05_50639971_50641791	Chr10	80.179	893	145	18	925	1804	16971606	16972479	0	640
Chr05_50639971_50641791	Chr13	82.432	888	133	20	44	918	32257182	32258059	0	754
Chr05_50639971_50641791	Chr01	83.221	888	126	18	947	1820	13085961	13086839	0	793
Chr05_50639971_50641791	Chr04	81.757	888	118	25	951	1816	34153068	34152203	0	702
Chr05_50639971_50641791	Chr07	84.347	888	119	17	11	889	19184342	19185218	0	852
Chr05_50639971_50641791	Chr11	81.194	888	149	17	23	901	16312702	16313580	0	699
Chr05_50639971_50641791	Chr10	86.584	887	108	10	9	889	56652497	56653378	0	968
Chr05_50639971_50641791	Chr08	81.285	887	120	26	951	1817	35971576	35972436	0	676
Chr05_50639971_50641791	Chr09	82.751	887	131	17	1	874	24082642	24081765	0	771
Chr05_50639971_50641791	Chr09	82.187	887	132	20	936	1804	21274263	21273385	0	739
Chr05_50639971_50641791	Chr06	80.587	886	129	21	950	1819	32939699	32938841	0	643
Chr05_50639971_50641791	scaffold_688	81.603	886	124	20	949	1819	4614	3753	0	697
Chr05_50639971_50641791	Chr13	86.554	885	108	10	11	889	9419975	9420854	0	965
Chr05_50639971_50641791	Chr11	80.565	885	154	16	25	901	52597250	52596376	0	665
Chr05_50639971_50641791	Chr11	87.104	884	104	9	1	879	4265672	4266550	0	992
Chr05_50639971_50641791	Chr13	84.824	883	101	23	951	1821	32258048	32258909	0	857
Chr05_50639971_50641791	Chr01	82.446	883	129	16	950	1817	20933012	20932141	0	749
Chr05_50639971_50641791	Chr10	81.88	883	122	25	51	901	2500361	2499485	0	710
Chr05_50639971_50641791	Chr08	81.2	883	149	16	23	901	878520	877651	0	695
Chr05_50639971_50641791	Chr03	83.864	880	116	20	34	902	3995648	3996512	0	815
Chr05_50639971_50641791	Chr01	81.911	879	138	16	955	1820	25157077	25156207	0	723
Chr05_50639971_50641791	Chr09	82.935	879	121	22	37	901	24082871	24082008	0	765
Chr05_50639971_50641791	Chr08	81.777	878	142	16	41	911	19270088	19270954	0	719
Chr05_50639971_50641791	Chr11	83.124	877	128	15	46	911	4265452	4266319	0	782
Chr05_50639971_50641791	Chr11	80.844	877	147	17	1	869	16313078	16313941	0	669
Chr05_50639971_50641791	Chr02	83.105	876	130	17	45	911	41623561	41622695	0	782
Chr05_50639971_50641791	Chr02	81.849	876	133	21	947	1804	10464189	10465056	0	713
Chr05_50639971_50641791	scaffold_621	80.137	876	150	16	399	1266	5172	4313	4.8e-179	632
Chr05_50639971_50641791	Chr08	83.886	875	110	18	968	1819	43944345	43943479	0	806
Chr05_50639971_50641791	scaffold_449	88.343	875	87	13	951	1821	4678	3815	0	1037
Chr05_50639971_50641791	Chr13	88.33	874	86	13	951	1821	55944055	55944915	0	1035
Chr05_50639971_50641791	scaffold_295	87.643	874	92	13	951	1821	3222	4082	0	1002
Chr05_50639971_50641791	Chr05	83.849	873	127	13	46	911	54131203	54130338	0	819
Chr05_50639971_50641791	Chr04	80.183	873	151	15	947	1804	44324806	44325671	1.33e-179	634
Chr05_50639971_50641791	Chr02	87.514	873	97	12	952	1821	4616140	4615277	0	998
Chr05_50639971_50641791	Chr02	83.047	873	135	13	46	911	9327913	9327047	0	780
Chr05_50639971_50641791	Chr07	83.734	873	128	14	46	911	5841463	5842328	0	813
Chr05_50639971_50641791	Chr10	83.486	872	132	12	46	911	6711974	6711109	0	802
Chr05_50639971_50641791	Chr02	83.812	871	112	25	46	902	23668527	23669382	0	800
Chr05_50639971_50641791	Chr09	80.941	871	131	22	973	1819	48556080	48556939	0	656
Chr05_50639971_50641791	Chr06	80.115	870	125	27	951	1804	5533858	5533021	1.05e-170	604
Chr05_50639971_50641791	Chr09	82.529	870	124	21	46	902	24271251	24270397	0	739
Chr05_50639971_50641791	Chr12	81.954	870	130	22	46	902	22659725	22658870	0	712
Chr05_50639971_50641791	Chr05	83.314	869	101	23	980	1819	40329091	40329944	0	761
Chr05_50639971_50641791	Chr01	84.35	869	104	18	973	1821	47193996	47193140	0	822
Chr05_50639971_50641791	Chr01	81.818	869	129	19	973	1819	23067370	23068231	0	702
Chr05_50639971_50641791	Chr10	84.925	869	101	16	973	1821	15030814	15031672	0	852
Chr05_50639971_50641791	Chr10	80.667	869	116	24	973	1819	21115732	21116570	2.23e-177	627
Chr05_50639971_50641791	Chr07	82.048	869	115	25	46	902	6558241	6559080	0	702
Chr05_50639971_50641791	Chr07	80.898	869	126	23	973	1820	22354280	22355129	0	649
Chr05_50639971_50641791	Chr09	82.163	869	125	17	973	1819	32319409	32318549	0	719
Chr05_50639971_50641791	Chr11	84.35	869	123	11	1	864	13632391	13633251	0	839
Chr05_50639971_50641791	Chr13	81.336	868	124	15	973	1819	40034364	40035214	0	671
Chr05_50639971_50641791	Chr13	80.53	868	126	26	950	1804	49083485	49082648	2.23e-177	627
Chr05_50639971_50641791	Chr01	85.945	868	90	17	973	1821	55467502	55468356	0	898
Chr05_50639971_50641791	Chr10	83.065	868	124	18	46	902	49188602	49187747	0	767
Chr05_50639971_50641791	Chr10	82.949	868	120	18	973	1819	56332191	56333051	0	758
Chr05_50639971_50641791	Chr02	84.677	868	92	20	973	1821	47023551	47024396	0	828
Chr05_50639971_50641791	Chr09	83.986	868	112	16	973	1821	52505245	52506104	0	808
Chr05_50639971_50641791	Chr11	80.069	868	142	18	973	1817	10441449	10440590	4.83e-174	616
Chr05_50639971_50641791	Chr05	85.813	867	98	14	973	1821	61413047	61412188	0	896
Chr05_50639971_50641791	Chr05	82.007	867	127	18	973	1820	50543106	50542250	0	710
Chr05_50639971_50641791	Chr13	86.044	867	93	18	973	1821	28309581	28308725	0	905
Chr05_50639971_50641791	Chr13	85.121	867	97	13	973	1821	20432542	20431690	0	857
Chr05_50639971_50641791	Chr10	81.43	867	124	24	973	1821	45126119	45125272	0	675
Chr05_50639971_50641791	Chr02	85.121	867	111	17	45	901	7080366	7079508	0	870
Chr05_50639971_50641791	Chr02	82.699	867	114	20	973	1821	45600344	45601192	0	737
Chr05_50639971_50641791	Chr06	83.506	867	97	21	973	1821	39638345	39639183	0	767
Chr05_50639971_50641791	Chr08	80.277	867	144	15	973	1821	23597453	23596596	6.2e-178	628
Chr05_50639971_50641791	Chr07	80.161	867	133	19	973	1817	28556864	28556015	6.25e-173	612
Chr05_50639971_50641791	Chr11	85.236	867	99	15	973	1821	20638977	20639832	0	865
Chr05_50639971_50641791	Chr11	81.2	867	124	19	982	1819	43265017	43264161	0	662
Chr05_50639971_50641791	Chr11	80.046	867	138	16	973	1819	38260197	38259346	2.25e-172	610
Chr05_50639971_50641791	scaffold_162	87.197	867	95	14	41	900	9029	8172	0	972
Chr05_50639971_50641791	Chr03	85.121	867	97	17	973	1821	34880941	34881793	0	857
Chr05_50639971_50641791	Chr03	81.43	867	138	13	973	1821	16622421	16621560	0	688
Chr05_50639971_50641791	Chr05	84.873	866	118	9	46	901	52777577	52778439	0	861
Chr05_50639971_50641791	Chr01	81.524	866	117	19	973	1817	22531532	22530689	0	673
Chr05_50639971_50641791	Chr04	82.217	866	120	17	973	1817	9482993	9483845	0	715
Chr05_50639971_50641791	Chr10	85.104	866	98	26	1	856	58873536	58874380	0	856
Chr05_50639971_50641791	Chr02	85.566	866	100	14	973	1821	3224338	3223481	0	883
Chr05_50639971_50641791	Chr08	82.564	866	125	14	973	1819	26591932	26592790	0	739
Chr05_50639971_50641791	Chr07	81.409	866	128	21	973	1817	53148866	53148013	0	676
Chr05_50639971_50641791	Chr07	80.831	866	111	26	973	1819	29206388	29207217	6.2e-178	628
Chr05_50639971_50641791	Chr09	80.947	866	122	19	973	1817	41607869	41608712	0	645
Chr05_50639971_50641791	Chr03	81.524	866	128	22	973	1817	40470263	40471117	0	684
Chr05_50639971_50641791	Chr03	80.6	866	141	19	973	1819	7916198	7915341	0	643
Chr05_50639971_50641791	scaffold_26	81.409	866	124	22	973	1820	32628	33474	0	673
Chr05_50639971_50641791	Chr13	80.347	865	129	18	973	1817	40509488	40510331	1.34e-174	617
Chr05_50639971_50641791	Chr04	86.358	865	93	14	973	1821	56488797	56487942	0	920
Chr05_50639971_50641791	Chr10	81.965	865	127	17	973	1817	53138208	53139063	0	706
Chr05_50639971_50641791	Chr10	81.965	865	121	18	973	1817	13578056	13578905	0	701
Chr05_50639971_50641791	Chr07	80.231	865	131	24	973	1819	15469535	15468693	1.74e-173	614
Chr05_50639971_50641791	Chr11	84.393	865	121	13	45	903	8212391	8211535	0	837
Chr05_50639971_50641791	scaffold_370	86.936	865	91	14	967	1821	2522	3374	0	952
Chr05_50639971_50641791	Chr05	85.301	864	101	13	976	1821	47622544	47621689	0	869
Chr05_50639971_50641791	Chr01	80.556	864	138	16	980	1819	41883430	41882573	1.03e-180	638
Chr05_50639971_50641791	Chr10	85.88	864	94	15	973	1821	58225664	58226514	0	894
Chr05_50639971_50641791	Chr10	85.417	864	112	12	1	858	6711886	6711031	0	885
Chr05_50639971_50641791	Chr10	83.796	864	119	16	46	899	50817359	50818211	0	800
Chr05_50639971_50641791	Chr02	80.324	864	133	26	969	1819	45220052	45220891	3.73e-175	619
Chr05_50639971_50641791	Chr07	82.755	864	133	13	46	902	50921324	50920470	0	756
Chr05_50639971_50641791	Chr09	84.606	864	118	12	46	902	66226109	66226964	0	845
Chr05_50639971_50641791	Chr05	80.07	863	141	16	973	1819	58350108	58349261	6.25e-173	612
Chr05_50639971_50641791	Chr13	83.082	863	133	12	46	902	17798192	17799047	0	773
Chr05_50639971_50641791	Chr04	83.778	863	106	15	973	1819	7457989	7458833	0	787
Chr05_50639971_50641791	Chr04	81.228	863	128	18	973	1819	30288462	30289306	0	665
Chr05_50639971_50641791	Chr06	82.735	863	136	12	46	902	34827331	34828186	0	756
Chr05_50639971_50641791	Chr08	80.185	863	134	25	973	1816	46076491	46075647	6.25e-173	612
Chr05_50639971_50641791	Chr11	85.632	863	98	13	973	1821	57994183	57995033	0	883
Chr05_50639971_50641791	Chr12	86.443	863	91	14	973	1821	7478405	7479255	0	922
Chr05_50639971_50641791	Chr12	80.185	863	135	22	973	1816	30016792	30017637	1.74e-173	614
Chr05_50639971_50641791	Chr01	85.151	862	99	17	978	1821	10257465	10258315	0	856
Chr05_50639971_50641791	Chr02	81.439	862	119	19	973	1817	16548085	16548922	0	667
Chr05_50639971_50641791	Chr06	83.295	862	133	11	46	902	27276533	27275678	0	784
Chr05_50639971_50641791	Chr09	85.383	862	100	13	978	1821	20775255	20776108	0	870
Chr05_50639971_50641791	Chr09	83.411	862	99	20	1	851	49478026	49477198	0	760
Chr05_50639971_50641791	Chr09	82.715	862	105	25	1	851	49477893	49477065	0	726
Chr05_50639971_50641791	Chr11	81.206	862	140	15	973	1821	31900544	31899692	0	675
Chr05_50639971_50641791	Chr11	80.858	862	134	21	973	1817	47156525	47155678	0	649
Chr05_50639971_50641791	Chr03	80.394	862	143	17	973	1819	18529746	18528896	4.8e-179	632
Chr05_50639971_50641791	scaffold_14	80.858	862	132	25	979	1817	1708786	1707935	0	647
Chr05_50639971_50641791	Chr05	88.037	861	88	14	50	901	57998167	57999021	0	1005
Chr05_50639971_50641791	Chr05	80.604	861	133	18	973	1819	52424379	52425219	1.33e-179	634
Chr05_50639971_50641791	Chr05	80.372	861	121	28	973	1804	39275610	39274769	2.25e-172	610
Chr05_50639971_50641791	Chr13	81.069	861	127	25	973	1819	47772830	47773668	0	654
Chr05_50639971_50641791	Chr04	81.417	861	131	18	973	1819	49227487	49226642	0	676
Chr05_50639971_50641791	Chr06	80.372	861	131	19	973	1812	5617043	5616200	3.73e-175	619
Chr05_50639971_50641791	Chr08	80.952	861	142	18	973	1819	31295565	31296417	0	662
Chr05_50639971_50641791	scaffold_276	84.901	861	106	13	976	1821	1651	2502	0	848
Chr05_50639971_50641791	Chr05	82.093	860	126	15	982	1821	38333036	38332185	0	710
Chr05_50639971_50641791	Chr05	81.86	860	131	17	973	1817	22475896	22476745	0	701
Chr05_50639971_50641791	Chr01	87.442	860	81	15	973	1821	12854043	12854886	0	965
Chr05_50639971_50641791	Chr10	81.512	860	129	16	980	1817	37087858	37088709	0	680
Chr05_50639971_50641791	Chr02	84.767	860	91	23	973	1821	18066541	18067371	0	826
Chr05_50639971_50641791	Chr06	82.326	860	126	12	980	1819	11838850	11837997	0	723
Chr05_50639971_50641791	Chr06	81.744	860	130	19	973	1816	3901026	3900178	0	693
Chr05_50639971_50641791	Chr08	85.814	860	94	15	974	1816	6037021	6037869	0	887
Chr05_50639971_50641791	Chr08	80.116	860	137	21	973	1809	41024050	41024898	2.25e-172	610
Chr05_50639971_50641791	Chr07	84.535	860	109	15	973	1820	58564758	58565605	0	830
Chr05_50639971_50641791	Chr09	89.186	860	71	11	973	1821	27575857	27576705	0	1053
Chr05_50639971_50641791	Chr03	82.558	860	117	20	982	1821	6507414	6506568	0	726
Chr05_50639971_50641791	scaffold_386	84.535	860	89	29	973	1821	5870	5044	0	811
Chr05_50639971_50641791	Chr01	85.681	859	102	14	973	1821	5918909	5919756	0	885
Chr05_50639971_50641791	Chr01	84.4	859	115	12	973	1821	3984883	3984034	0	826
Chr05_50639971_50641791	Chr02	82.771	859	118	18	982	1819	50522954	50523803	0	739
Chr05_50639971_50641791	Chr02	80.559	859	132	23	951	1786	32918679	32919525	6.2e-178	628
Chr05_50639971_50641791	Chr06	80.559	859	126	25	973	1819	10169327	10168498	2.89e-176	623
Chr05_50639971_50641791	Chr08	84.284	859	114	13	973	1821	39229151	39229998	0	819
Chr05_50639971_50641791	Chr08	83.586	859	111	15	973	1821	43788260	43787422	0	778
Chr05_50639971_50641791	Chr09	85.565	859	94	16	980	1821	29378464	29379309	0	872
Chr05_50639971_50641791	Chr09	81.024	859	131	22	982	1819	34579553	34578706	0	654
Chr05_50639971_50641791	Chr11	83.818	859	97	23	982	1821	20389616	20388781	0	778
Chr05_50639971_50641791	Chr11	80.093	859	141	18	973	1819	26779314	26780154	6.25e-173	612
Chr05_50639971_50641791	Chr13	80.07	858	136	22	984	1817	32018990	32019836	1.05e-170	604
Chr05_50639971_50641791	Chr01	80.42	858	142	15	973	1809	49006699	49007551	1.73e-178	630
Chr05_50639971_50641791	Chr10	86.48	858	97	15	973	1821	57408869	57409716	0	924
Chr05_50639971_50641791	Chr02	85.781	858	75	26	973	1821	43812375	43811556	0	865
Chr05_50639971_50641791	Chr02	85.315	858	100	14	982	1821	7161409	7160560	0	863
Chr05_50639971_50641791	Chr02	85.198	858	97	20	980	1821	9208367	9209210	0	854
Chr05_50639971_50641791	Chr06	80.536	858	144	16	973	1817	4309133	4309980	1.03e-180	638
Chr05_50639971_50641791	Chr08	81.119	858	129	22	978	1819	42147075	42146235	0	656
Chr05_50639971_50641791	Chr08	80.42	858	138	16	973	1809	23577420	23578268	2.23e-177	627
Chr05_50639971_50641791	Chr07	85.082	858	112	14	1	851	5841551	5842399	0	861
Chr05_50639971_50641791	Chr11	87.296	858	94	11	973	1821	6253735	6254586	0	966
Chr05_50639971_50641791	Chr11	80.42	858	139	21	978	1819	18219123	18218279	2.23e-177	627
Chr05_50639971_50641791	Chr11	80.42	858	115	29	975	1817	42732612	42733431	1.05e-170	604
Chr05_50639971_50641791	Chr03	82.984	858	124	16	52	901	18530882	18530039	0	756
Chr05_50639971_50641791	Chr03	80.886	858	138	14	973	1809	13237532	13238384	0	652
Chr05_50639971_50641791	Chr05	86.114	857	95	15	973	1821	53622080	53622920	0	902
Chr05_50639971_50641791	Chr04	87.165	857	93	16	2	851	32043731	32042885	0	957
Chr05_50639971_50641791	Chr04	83.547	857	107	17	973	1800	31759814	31760665	0	771
Chr05_50639971_50641791	Chr10	84.131	857	119	12	1	851	61250323	61249478	0	813
Chr05_50639971_50641791	Chr10	84.247	857	95	16	973	1821	18703023	18703847	0	798
Chr05_50639971_50641791	Chr02	80.863	857	131	26	973	1809	54424942	54425785	0	643
Chr05_50639971_50641791	Chr02	80.28	857	132	22	973	1809	30224499	30225338	6.25e-173	612
Chr05_50639971_50641791	Chr06	85.764	857	97	16	973	1821	15871582	15872421	0	883
Chr05_50639971_50641791	scaffold_130	86.581	857	94	13	974	1821	10224	9380	0	926
Chr05_50639971_50641791	scaffold_267	83.081	857	132	13	52	902	1979	2828	0	767
Chr05_50639971_50641791	Chr01	82.243	856	128	12	973	1809	12933823	12934673	0	717
Chr05_50639971_50641791	Chr01	82.243	856	117	18	973	1817	41002403	41001572	0	706
Chr05_50639971_50641791	Chr02	84.346	856	107	25	56	901	59726804	59727642	0	813
Chr05_50639971_50641791	Chr06	83.061	856	122	19	23	868	30027645	30028487	0	756
Chr05_50639971_50641791	Chr09	81.075	856	138	12	973	1809	33639582	33640432	0	662
Chr05_50639971_50641791	Chr03	85.397	856	97	15	984	1821	30175965	30175120	0	863
Chr05_50639971_50641791	scaffold_348	87.5	856	86	13	973	1820	6396	5554	0	968
Chr05_50639971_50641791	scaffold_335	85.631	856	96	16	984	1821	7817	6971	0	874
Chr05_50639971_50641791	Chr05	86.199	855	111	7	52	901	63757942	63757090	0	918
Chr05_50639971_50641791	Chr05	83.041	855	125	18	56	901	18102065	18101222	0	758
Chr05_50639971_50641791	Chr01	87.135	855	83	17	973	1816	12871526	12872364	0	944
Chr05_50639971_50641791	Chr04	80.234	855	129	24	978	1819	41303448	41302621	2.91e-171	606
Chr05_50639971_50641791	Chr06	80.117	855	126	23	981	1812	27513285	27512452	1.75e-168	597
Chr05_50639971_50641791	Chr08	83.977	855	120	11	980	1821	15759789	15758939	0	804
Chr05_50639971_50641791	Chr11	84.561	855	97	16	974	1820	45633936	45634763	0	815
Chr05_50639971_50641791	scaffold_350	81.053	855	139	13	973	1809	5690	4841	0	660
Chr05_50639971_50641791	Chr05	82.201	854	125	18	1	850	23349676	23350506	0	710
Chr05_50639971_50641791	Chr01	80.796	854	127	21	969	1805	43613809	43614642	1.33e-179	634
Chr05_50639971_50641791	Chr04	85.948	854	87	21	973	1821	56807818	56808643	0	881
Chr05_50639971_50641791	Chr04	82.201	854	118	21	980	1814	42837109	42837947	0	704
Chr05_50639971_50641791	Chr10	80.913	854	134	21	982	1817	57690406	57689564	0	647
Chr05_50639971_50641791	Chr07	88.173	854	80	12	976	1820	35563805	35562964	0	998
Chr05_50639971_50641791	Chr03	80.562	854	136	23	973	1807	6080874	6080032	1.73e-178	630
Chr05_50639971_50641791	scaffold_327	83.841	854	109	24	973	1821	5665	4836	0	785
Chr05_50639971_50641791	Chr05	81.946	853	119	24	973	1809	20903164	20903997	0	689
Chr05_50639971_50641791	Chr10	85.346	853	109	14	56	901	8289384	8288541	0	869
Chr05_50639971_50641791	Chr02	88.746	853	67	16	973	1821	59840607	59841434	0	1016
Chr05_50639971_50641791	Chr06	80.657	853	128	21	863	1700	18366663	18367493	2.23e-177	627
Chr05_50639971_50641791	Chr07	87.456	853	78	16	973	1821	23585233	23586060	0	955
Chr05_50639971_50641791	Chr05	86.854	852	92	11	973	1808	31997565	31996718	0	935
Chr05_50639971_50641791	Chr05	80.399	852	146	11	978	1819	36958827	36957987	6.2e-178	628
Chr05_50639971_50641791	Chr13	84.155	852	109	23	74	912	20465848	20466686	0	802
Chr05_50639971_50641791	Chr01	87.911	852	71	17	973	1821	19486796	19487618	0	974
Chr05_50639971_50641791	Chr01	87.324	852	82	14	980	1821	12862937	12863772	0	952
Chr05_50639971_50641791	Chr04	83.099	852	101	20	980	1800	15957339	15956500	0	736
Chr05_50639971_50641791	Chr08	86.268	852	87	15	973	1821	8939830	8940654	0	898
Chr05_50639971_50641791	Chr07	80.516	852	133	23	987	1817	25653827	25652988	2.89e-176	623
Chr05_50639971_50641791	Chr09	80.751	852	127	23	864	1700	66603419	66604248	1.73e-178	630
Chr05_50639971_50641791	Chr05	81.199	851	113	19	973	1805	28331331	28332152	0	641
Chr05_50639971_50641791	Chr01	88.719	851	66	19	973	1821	27952790	27953612	0	1013
Chr05_50639971_50641791	Chr01	87.427	851	94	11	973	1821	22262923	22263762	0	966
Chr05_50639971_50641791	Chr01	85.781	851	85	20	973	1821	40232801	40233617	0	869
Chr05_50639971_50641791	Chr04	89.777	851	65	14	973	1821	35971559	35970729	0	1070
Chr05_50639971_50641791	Chr04	84.606	851	110	17	1	837	32043205	32042362	0	826
Chr05_50639971_50641791	Chr10	89.424	851	68	14	973	1821	7201124	7201954	0	1053
Chr05_50639971_50641791	Chr02	81.434	851	138	15	982	1819	55054967	55055810	0	678
Chr05_50639971_50641791	Chr06	88.484	851	78	11	980	1821	39754038	39753199	0	1011
Chr05_50639971_50641791	Chr08	85.546	851	97	17	973	1821	3606351	3607177	0	867
Chr05_50639971_50641791	Chr07	88.602	851	62	15	973	1821	31372402	31371585	0	1002
Chr05_50639971_50641791	Chr07	88.014	851	67	20	973	1821	12109212	12108395	0	974
Chr05_50639971_50641791	Chr09	89.189	851	57	11	973	1821	68623227	68622410	0	1029
Chr05_50639971_50641791	Chr09	84.841	851	93	19	973	1821	48463209	48464025	0	824
Chr05_50639971_50641791	Chr09	84.254	851	98	19	973	1821	26470406	26469590	0	797
Chr05_50639971_50641791	Chr11	86.604	851	89	14	973	1805	15024944	15025787	0	917
Chr05_50639971_50641791	Chr11	86.134	851	92	17	973	1821	40341944	40341118	0	894
Chr05_50639971_50641791	Chr12	89.542	851	62	16	973	1821	28333421	28332596	0	1053
Chr05_50639971_50641791	Chr12	86.369	851	85	14	973	1821	27598422	27597601	0	900
Chr05_50639971_50641791	Chr12	83.196	851	116	18	980	1814	11787140	11786301	0	754
Chr05_50639971_50641791	Chr03	89.307	851	65	15	973	1821	5213982	5213156	0	1044
Chr05_50639971_50641791	scaffold_320	89.542	851	63	14	973	1821	2593	3419	0	1055
Chr05_50639971_50641791	scaffold_313	84.254	851	89	21	973	1821	2128	2935	0	787
Chr05_50639971_50641791	scaffold_742	80.611	851	138	18	864	1701	543	1379	4.8e-179	632
Chr05_50639971_50641791	Chr05	81.294	850	132	16	973	1817	19509677	19510504	0	664
Chr05_50639971_50641791	Chr05	80.588	850	134	17	925	1761	5398201	5397370	2.23e-177	627
Chr05_50639971_50641791	Chr13	80.118	850	131	22	973	1809	41771495	41772319	4.87e-169	599
Chr05_50639971_50641791	Chr10	86.353	850	97	16	1	841	6744295	6745134	0	909
Chr05_50639971_50641791	Chr10	85.176	850	71	22	973	1821	58160881	58161676	0	821
Chr05_50639971_50641791	Chr10	81.412	850	129	20	982	1816	26070504	26069669	0	667
Chr05_50639971_50641791	Chr03	85.059	850	109	14	982	1821	5200186	5199345	0	850
Chr05_50639971_50641791	Chr05	80.801	849	130	17	980	1817	14168383	14169209	1.33e-179	634
Chr05_50639971_50641791	Chr13	85.277	849	100	24	74	911	48518077	48517243	0	852
Chr05_50639971_50641791	Chr04	88.104	849	90	9	973	1821	30660778	30659941	0	998
Chr05_50639971_50641791	Chr10	89.753	849	67	14	973	1821	20453523	20452695	0	1068
Chr05_50639971_50641791	Chr10	83.274	849	119	13	973	1804	15979661	15978819	0	760
Chr05_50639971_50641791	Chr10	81.861	849	130	17	973	1809	17356291	17357127	0	693
Chr05_50639971_50641791	Chr02	83.863	849	117	15	1	840	55038934	55039771	0	791
Chr05_50639971_50641791	Chr06	88.81	849	71	14	976	1821	5091759	5090932	0	1020
Chr05_50639971_50641791	Chr06	83.863	849	107	20	984	1821	4765894	4765065	0	782
Chr05_50639971_50641791	Chr08	80.919	849	140	17	978	1812	11893143	11892303	0	651
Chr05_50639971_50641791	Chr07	89.988	849	76	6	973	1821	26832653	26833492	0	1088
Chr05_50639971_50641791	Chr07	84.57	849	119	12	46	889	13956646	13957487	0	832
Chr05_50639971_50641791	Chr07	81.861	849	128	17	973	1807	5661878	5662714	0	691
Chr05_50639971_50641791	Chr03	81.861	849	127	19	973	1809	20004372	20003539	0	689
Chr05_50639971_50641791	Chr05	81.368	848	134	13	980	1809	33843514	33844355	0	669
Chr05_50639971_50641791	Chr05	81.25	848	118	22	973	1805	5222887	5222066	0	647
Chr05_50639971_50641791	Chr10	80.425	848	129	21	973	1804	11236808	11235982	6.25e-173	612
Chr05_50639971_50641791	Chr09	84.198	848	113	16	74	911	20774114	20774950	0	804
Chr05_50639971_50641791	scaffold_173	83.019	848	121	15	979	1809	1848	2689	0	747
Chr05_50639971_50641791	Chr13	81.818	847	111	25	952	1785	42230552	42229736	0	671
Chr05_50639971_50641791	Chr04	85.124	847	106	18	74	911	32043791	32042956	0	848
Chr05_50639971_50641791	Chr10	84.534	847	119	10	60	902	61250529	61249691	0	828
Chr05_50639971_50641791	Chr13	84.161	846	97	19	973	1800	48033686	48034512	0	785
Chr05_50639971_50641791	Chr06	84.988	846	111	13	1	840	1701586	1702421	0	845
Chr05_50639971_50641791	Chr06	81.087	846	131	17	982	1807	26649553	26648717	0	649
Chr05_50639971_50641791	Chr13	83.905	845	112	12	973	1800	36164804	36163967	0	785
Chr05_50639971_50641791	Chr01	85.207	845	86	22	980	1821	9675645	9674837	0	832
Chr05_50639971_50641791	Chr04	81.657	845	121	21	975	1805	5105144	5104320	0	671
Chr05_50639971_50641791	Chr11	88.876	845	74	14	980	1821	15592962	15593789	0	1022
Chr05_50639971_50641791	Chr05	86.256	844	82	18	980	1821	1471739	1472550	0	885
Chr05_50639971_50641791	Chr04	84.242	844	119	13	1	838	25219362	25218527	0	809
Chr05_50639971_50641791	Chr10	87.085	844	88	15	981	1821	56045287	56046112	0	935
Chr05_50639971_50641791	Chr02	87.204	844	84	17	982	1821	41842069	41841246	0	939
Chr05_50639971_50641791	Chr09	80.332	844	139	17	978	1809	17932787	17931959	1.74e-173	614
Chr05_50639971_50641791	Chr05	87.544	843	71	22	981	1821	4617845	4618655	0	944
Chr05_50639971_50641791	Chr13	87.782	843	78	16	980	1821	8376937	8376119	0	963
Chr05_50639971_50641791	Chr09	87.426	843	93	11	980	1821	69835365	69834535	0	957
Chr05_50639971_50641791	Chr11	80.427	843	140	17	982	1809	44284556	44283724	3.73e-175	619
Chr05_50639971_50641791	scaffold_213	87.782	843	79	14	981	1821	5691	4871	0	965
Chr05_50639971_50641791	Chr05	89.549	842	76	9	980	1821	5916449	5917278	0	1057
Chr05_50639971_50641791	Chr13	89.311	842	62	20	981	1821	37300466	37299652	0	1031
Chr05_50639971_50641791	Chr10	84.204	842	122	9	64	902	61243082	61242249	0	808
Chr05_50639971_50641791	Chr10	82.66	842	121	17	980	1809	42204930	42205758	0	723
Chr05_50639971_50641791	Chr12	89.43	842	61	19	981	1821	30642083	30642897	0	1037
Chr05_50639971_50641791	Chr03	88.955	842	65	16	980	1821	34917158	34916345	0	1014
Chr05_50639971_50641791	Chr03	80.523	842	124	24	980	1809	35947266	35948079	2.25e-172	610
Chr05_50639971_50641791	scaffold_613	88.717	842	83	8	980	1821	4336	3507	0	1018
Chr05_50639971_50641791	scaffold_314	88.124	842	67	22	981	1821	5046	4237	0	970
Chr05_50639971_50641791	Chr11	80.024	841	126	19	980	1804	53955026	53954212	1.36e-164	584
Chr05_50639971_50641791	Chr05	85.595	840	91	20	984	1821	39054894	39054083	0	854
Chr05_50639971_50641791	Chr04	83.929	840	122	13	67	901	48048810	48047979	0	791
Chr05_50639971_50641791	scaffold_353	89.048	840	82	10	984	1821	7210	6379	0	1033
Chr05_50639971_50641791	scaffold_353	84.524	840	105	18	74	901	8458	7632	0	808
Chr05_50639971_50641791	Chr05	82.598	839	113	20	46	875	23349588	23350402	0	710
Chr05_50639971_50641791	Chr13	84.505	839	99	16	980	1800	13698532	13697707	0	800
Chr05_50639971_50641791	Chr04	88.081	839	84	13	984	1821	32042147	32041324	0	981
Chr05_50639971_50641791	Chr08	87.962	839	82	15	984	1821	25687473	25688293	0	972
Chr05_50639971_50641791	Chr08	85.221	839	105	16	45	875	36798077	36797250	0	845
Chr05_50639971_50641791	Chr11	86.889	839	68	23	984	1821	24691212	24692009	0	902
Chr05_50639971_50641791	Chr03	85.816	839	95	17	973	1793	36426129	36425297	0	869
Chr05_50639971_50641791	Chr13	84.487	838	107	11	982	1800	45734934	45735767	0	806
Chr05_50639971_50641791	Chr04	80.788	838	137	15	864	1689	6750860	6751685	1.33e-179	634
Chr05_50639971_50641791	Chr07	88.305	838	81	12	984	1821	11970482	11969662	0	989
Chr05_50639971_50641791	scaffold_480	86.977	837	82	14	987	1821	5513	4702	0	917
Chr05_50639971_50641791	Chr01	83.852	836	117	17	74	901	9392414	9391589	0	780
Chr05_50639971_50641791	Chr06	83.254	836	117	15	74	901	14220922	14221742	0	747
Chr05_50639971_50641791	scaffold_846	83.612	836	118	17	74	902	927	1750	0	767
Chr05_50639971_50641791	scaffold_305	84.431	835	106	12	973	1789	2516	3344	0	800
Chr05_50639971_50641791	Chr09	84.532	834	117	12	1	829	24270636	24269810	0	815
Chr05_50639971_50641791	Chr10	81.513	833	117	20	74	901	6743733	6744533	0	651
Chr05_50639971_50641791	Chr11	83.433	833	126	12	74	901	46419210	46420035	0	763
Chr05_50639971_50641791	Chr08	86.178	832	105	10	74	901	38080733	38079908	0	891
Chr05_50639971_50641791	scaffold_587	80.048	832	136	17	883	1700	5259	4444	2.93e-166	590
Chr05_50639971_50641791	Chr05	84.116	831	101	20	1	812	52778068	52778886	0	774
Chr05_50639971_50641791	Chr09	87.365	831	90	12	980	1809	32770008	32770824	0	939
Chr05_50639971_50641791	Chr12	80.024	831	138	14	883	1700	26268129	26267314	2.93e-166	590
Chr05_50639971_50641791	Chr13	84.439	829	119	10	87	911	8697499	8696677	0	808
Chr05_50639971_50641791	Chr04	80.338	829	118	30	982	1794	20191861	20191062	3.79e-165	586
Chr05_50639971_50641791	Chr05	80.435	828	133	26	126	939	48611598	48610786	1.05e-170	604
Chr05_50639971_50641791	Chr03	83.293	826	107	24	90	901	19444856	19445664	0	732
Chr05_50639971_50641791	Chr03	82.567	826	109	18	1018	1820	4973667	4972854	0	695
Chr05_50639971_50641791	Chr09	87.394	825	78	16	1009	1821	67846771	67847581	0	924
Chr05_50639971_50641791	Chr01	81.311	824	128	12	950	1750	8620489	8619669	0	645
Chr05_50639971_50641791	Chr07	81.068	824	126	15	1018	1819	41127604	41126789	1.73e-178	630
Chr05_50639971_50641791	Chr11	80.34	824	138	21	126	939	10490274	10489465	3.76e-170	603
Chr05_50639971_50641791	Chr02	82.26	823	118	17	1018	1819	19011540	19012355	0	686
Chr05_50639971_50641791	Chr08	80.779	822	120	27	1018	1819	25407721	25406918	8.08e-172	608
Chr05_50639971_50641791	Chr07	81.63	822	123	16	973	1774	32070674	32071487	0	656
Chr05_50639971_50641791	Chr11	83.212	822	110	14	1018	1819	24329748	24328935	0	728
Chr05_50639971_50641791	Chr11	82.36	822	123	20	74	886	14148536	14149344	0	695
Chr05_50639971_50641791	Chr03	82.117	822	121	12	1018	1819	18866020	18866835	0	680
Chr05_50639971_50641791	Chr03	81.873	822	118	16	1021	1819	20762083	20761270	0	664
Chr05_50639971_50641791	Chr07	82.339	821	120	13	1018	1819	58804195	58805009	0	689
Chr05_50639971_50641791	Chr04	85.732	820	96	20	91	901	54960998	54961805	0	846
Chr05_50639971_50641791	Chr04	84.024	820	121	10	87	902	25219672	25218859	0	780
Chr05_50639971_50641791	Chr10	83.049	820	92	17	973	1781	6667046	6666263	0	701
Chr05_50639971_50641791	Chr06	86.707	820	102	7	37	851	35886871	35887688	0	904
Chr05_50639971_50641791	Chr04	83.252	818	112	21	46	851	4251634	4252438	0	728
Chr05_50639971_50641791	Chr10	85.802	817	97	11	1018	1821	42288314	42287504	0	848
Chr05_50639971_50641791	Chr09	80.171	817	122	25	1018	1819	25399925	25399134	8.2e-162	575
Chr05_50639971_50641791	scaffold_17	82.007	817	125	14	1018	1819	27845	27036	0	675
Chr05_50639971_50641791	Chr13	84.559	816	103	19	51	856	8476776	8475974	0	787
Chr05_50639971_50641791	Chr10	80.515	816	129	24	1018	1819	19790228	19791027	4.87e-169	599
Chr05_50639971_50641791	Chr11	80.27	816	121	22	1014	1818	34635687	34636473	6.34e-163	579
Chr05_50639971_50641791	scaffold_1052	85.539	816	97	18	45	851	1	804	0	833
Chr05_50639971_50641791	Chr06	85.749	814	94	14	1018	1821	14240936	14240135	0	841
Chr05_50639971_50641791	Chr06	84.644	814	104	13	1018	1821	27834835	27834033	0	791
Chr05_50639971_50641791	Chr06	83.272	813	121	14	46	851	14053374	14052570	0	734
Chr05_50639971_50641791	Chr13	88.177	812	79	15	973	1778	24684584	24685384	0	952
Chr05_50639971_50641791	Chr01	84.71	811	97	24	90	885	16647068	16647866	0	785
Chr05_50639971_50641791	Chr06	80.271	811	125	13	906	1700	40225967	40226758	6.34e-163	579
Chr05_50639971_50641791	Chr07	81.751	811	122	18	1009	1805	55161182	55160384	0	654
Chr05_50639971_50641791	scaffold_414	81.874	811	116	20	905	1700	7321	6527	0	654
Chr05_50639971_50641791	Chr06	84.938	810	96	14	1018	1819	5752607	5753398	0	797
Chr05_50639971_50641791	Chr11	80.988	810	132	17	112	911	15981160	15980363	2.89e-176	623
Chr05_50639971_50641791	Chr06	84.739	806	106	12	1018	1820	5743251	5744042	0	791
Chr05_50639971_50641791	Chr05	86.335	805	100	9	1018	1821	20448031	20448826	0	869
Chr05_50639971_50641791	Chr13	81.863	805	106	19	973	1757	12593046	12592262	0	641
Chr05_50639971_50641791	Chr02	87.205	805	72	13	1021	1821	4619835	4620612	0	887
Chr05_50639971_50641791	Chr11	81.615	805	127	13	906	1700	16401033	16401826	0	647
Chr05_50639971_50641791	Chr11	86.94	804	93	10	113	911	57744302	57745098	0	893
Chr05_50639971_50641791	Chr11	81.095	804	119	18	975	1757	44862469	44861678	6.25e-173	612
Chr05_50639971_50641791	scaffold_334	87.562	804	74	11	1018	1821	5784	5007	0	907
Chr05_50639971_50641791	Chr06	85.928	803	90	14	973	1755	9600012	9599213	0	835
Chr05_50639971_50641791	Chr08	80.822	803	134	17	2	798	42147867	42147079	6.25e-173	612
Chr05_50639971_50641791	Chr08	80.199	803	134	19	120	911	32142781	32143569	6.34e-163	579
Chr05_50639971_50641791	Chr01	82.103	799	99	34	1	790	43613042	43613805	0	643
Chr05_50639971_50641791	Chr01	85.804	796	102	11	111	902	11117729	11118517	0	833
Chr05_50639971_50641791	Chr04	81.384	795	131	15	114	901	41304783	41303999	4.8e-179	632
Chr05_50639971_50641791	Chr08	81.509	795	131	14	114	901	42148019	42147234	0	640
Chr05_50639971_50641791	Chr01	80.856	794	126	20	973	1750	38160419	38159636	1.35e-169	601
Chr05_50639971_50641791	Chr06	85.876	793	94	15	1	782	35887100	35887885	0	828
Chr05_50639971_50641791	Chr02	80.934	792	131	16	131	911	9318113	9317331	8.08e-172	608
Chr05_50639971_50641791	Chr08	83.944	791	113	13	126	911	32142920	32143701	0	745
Chr05_50639971_50641791	Chr07	82.554	791	118	12	920	1700	12491052	12490272	0	678
Chr05_50639971_50641791	Chr05	90.506	790	58	15	1	780	50631264	50632046	0	1027
Chr05_50639971_50641791	Chr05	90.38	790	59	14	1	780	57998382	57999164	0	1022
Chr05_50639971_50641791	Chr02	83.797	790	96	15	130	903	7041436	7040663	0	721
Chr05_50639971_50641791	Chr02	83.016	789	102	18	1	769	7041043	7040267	0	686
Chr05_50639971_50641791	Chr04	87.183	788	73	16	1038	1821	58311897	58311134	0	870
Chr05_50639971_50641791	Chr02	86.548	788	84	15	1	780	59727013	59727786	0	848
Chr05_50639971_50641791	scaffold_33	80.076	788	119	18	1060	1819	9440	8663	1.38e-154	551
Chr05_50639971_50641791	Chr04	86.531	787	91	14	1	780	48048613	48047835	0	852
Chr05_50639971_50641791	Chr07	85.006	787	106	11	1	780	36015706	36016487	0	789
Chr05_50639971_50641791	Chr13	86.768	786	85	17	1	780	48517754	48516982	0	857
Chr05_50639971_50641791	Chr08	88.804	786	76	11	1	780	36762704	36761925	0	953
Chr05_50639971_50641791	Chr03	85.623	786	101	11	1	780	1275393	1276172	0	815
Chr05_50639971_50641791	Chr05	87.006	785	89	12	1	780	18100004	18099228	0	872
Chr05_50639971_50641791	scaffold_540	87.516	785	83	14	3	780	1472	2248	0	893
Chr05_50639971_50641791	Chr01	88.153	785	83	10	1	780	9392224	9391445	0	926
Chr05_50639971_50641791	Chr01	83.949	785	113	13	122	902	21715936	21715161	0	739
Chr05_50639971_50641791	Chr10	87.261	785	78	13	980	1755	32160426	32159655	0	876
Chr05_50639971_50641791	Chr09	86.752	785	94	9	1	780	51155989	51156768	0	865
Chr05_50639971_50641791	Chr01	88.138	784	80	12	3	780	12190758	12191534	0	920
Chr05_50639971_50641791	Chr02	85.204	784	107	9	1	780	36120185	36119407	0	797
Chr05_50639971_50641791	scaffold_162	85.459	784	105	9	1	780	8673	7895	0	808
Chr05_50639971_50641791	Chr05	82.886	783	112	19	1	771	63757728	63756956	0	684
Chr05_50639971_50641791	Chr01	90.038	783	66	10	112	888	39587383	39586607	0	1003
Chr05_50639971_50641791	Chr01	86.335	783	94	11	112	889	12189944	12190718	0	841
Chr05_50639971_50641791	Chr08	82.481	782	111	15	989	1750	36983036	36983811	0	662
Chr05_50639971_50641791	Chr05	91.037	781	59	10	112	886	50631113	50631888	0	1044
Chr05_50639971_50641791	Chr05	90.653	781	60	12	112	886	50639951	50640724	0	1026
Chr05_50639971_50641791	Chr12	84.251	781	107	13	130	902	26755132	26755904	0	747
Chr05_50639971_50641791	Chr03	81.69	781	118	18	124	901	21317968	21318726	2.23e-177	627
Chr05_50639971_50641791	Chr13	83.205	780	97	26	1	764	5361861	5362622	0	684
Chr05_50639971_50641791	Chr13	81.772	779	120	18	132	903	7722466	7723229	4.8e-179	632
Chr05_50639971_50641791	Chr04	82.028	779	116	17	133	901	42523326	42524090	0	641
Chr05_50639971_50641791	Chr10	83.44	779	99	24	90	851	53510610	53509845	0	697
Chr05_50639971_50641791	Chr07	83.676	778	108	16	132	901	19184332	19185098	0	715
Chr05_50639971_50641791	Chr10	81.853	777	125	7	973	1737	54732399	54733171	0	640
Chr05_50639971_50641791	Chr08	86.744	777	82	11	973	1747	9594293	9595050	0	845
Chr05_50639971_50641791	Chr03	84.299	777	95	21	144	900	39064224	39063455	0	734
Chr05_50639971_50641791	scaffold_189	81.21	777	119	20	920	1688	2805	3562	1.35e-169	601
Chr05_50639971_50641791	Chr01	81.057	776	126	18	920	1688	53933327	53934088	4.87e-169	599
Chr05_50639971_50641791	Chr10	85.18	776	93	19	1	766	50817447	50818210	0	776
Chr05_50639971_50641791	Chr10	80.026	776	108	31	920	1688	52894160	52893425	1.8e-148	531
Chr05_50639971_50641791	Chr11	82.088	776	125	11	120	889	24335342	24336109	0	651
Chr05_50639971_50641791	Chr05	80.903	775	126	16	883	1642	9339517	9338750	8.14e-167	592
Chr05_50639971_50641791	Chr09	82.194	775	115	16	131	901	65116420	65115665	0	645
Chr05_50639971_50641791	Chr12	81.548	775	132	11	11	780	10403928	10403160	6.2e-178	628
Chr05_50639971_50641791	scaffold_353	85.548	775	99	12	2	770	8266	7499	0	798
Chr05_50639971_50641791	Chr01	83.592	774	106	17	1	764	11118410	11119172	0	706
Chr05_50639971_50641791	Chr10	84.109	774	106	16	1	766	49188250	49187486	0	732
Chr05_50639971_50641791	Chr10	83.463	774	89	33	1	754	56652753	56653507	0	684
Chr05_50639971_50641791	Chr09	84.367	774	104	15	1	766	65047640	65046876	0	743
Chr05_50639971_50641791	Chr02	80.854	773	132	12	134	901	19062290	19063051	2.26e-167	593
Chr05_50639971_50641791	Chr04	83.161	772	118	12	75	841	4630526	4629762	0	695
Chr05_50639971_50641791	Chr09	85.104	772	97	14	1	764	20774305	20775066	0	773
Chr05_50639971_50641791	scaffold_439	86.01	772	78	16	1068	1821	7188	6429	0	800
Chr05_50639971_50641791	Chr06	84.825	771	106	10	1	766	27276181	27275417	0	765
Chr05_50639971_50641791	Chr08	84.955	771	105	10	1	766	13288557	13287793	0	771
Chr05_50639971_50641791	Chr01	84.026	770	111	11	122	887	7526638	7525877	0	730
Chr05_50639971_50641791	Chr10	84.545	770	110	9	1	766	53519518	53518754	0	754
Chr05_50639971_50641791	Chr03	84.156	770	97	20	1	760	18530670	18529916	0	723
Chr05_50639971_50641791	Chr05	84.915	769	109	7	1	766	53915520	53914756	0	771
Chr05_50639971_50641791	Chr02	84.766	768	95	17	1	757	9326108	9325352	0	750
Chr05_50639971_50641791	Chr08	80.729	768	107	25	89	848	35838983	35839717	2.3e-157	560
Chr05_50639971_50641791	Chr07	91.276	768	61	5	980	1747	50894258	50895019	0	1042
Chr05_50639971_50641791	Chr03	81.901	768	119	17	143	902	23022119	23021364	1.73e-178	630
Chr05_50639971_50641791	Chr08	84.615	767	96	16	1	760	19270444	19271195	0	743
Chr05_50639971_50641791	Chr03	85.398	767	88	21	13	760	39064224	39063463	0	774
Chr05_50639971_50641791	Chr10	80.418	766	96	26	975	1720	60414546	60415277	1.39e-149	534
Chr05_50639971_50641791	scaffold_333	87.467	766	74	13	973	1736	746	1	0	863
Chr05_50639971_50641791	Chr13	82.222	765	110	14	973	1716	39563338	39562579	3.71e-180	636
Chr05_50639971_50641791	Chr07	86.536	765	93	9	1	760	48491160	48490401	0	833
Chr05_50639971_50641791	Chr07	84.575	765	95	20	1	754	19185521	19186273	0	737
Chr05_50639971_50641791	Chr09	84.052	765	104	13	1	757	66953950	66954704	0	721
Chr05_50639971_50641791	Chr11	86.013	765	96	10	1	760	57745113	57745871	0	809
Chr05_50639971_50641791	Chr10	86.649	764	88	11	133	889	56652490	56653246	0	833
Chr05_50639971_50641791	Chr08	84.031	764	103	14	1	760	36797592	36796844	0	717
Chr05_50639971_50641791	Chr07	84.293	764	105	12	1	757	6558445	6559200	0	732
Chr05_50639971_50641791	Chr05	91.219	763	50	15	1	754	50640102	50640856	0	1022
Chr05_50639971_50641791	Chr03	84.928	763	100	14	1	757	21318093	21318846	0	758
Chr05_50639971_50641791	scaffold_96	83.486	763	104	13	973	1716	2458	3217	0	691
Chr05_50639971_50641791	Chr01	88.845	762	70	13	1	754	39587363	39586609	0	922
Chr05_50639971_50641791	Chr10	87.533	762	89	6	3	760	8288777	8288018	0	876
Chr05_50639971_50641791	Chr06	83.858	762	112	10	1	757	34827551	34828306	0	715
Chr05_50639971_50641791	Chr09	85.827	762	97	10	1	757	66226329	66227084	0	798
Chr05_50639971_50641791	Chr12	85.302	762	101	10	1	757	26755269	26756024	0	776
Chr05_50639971_50641791	Chr04	85.545	761	102	8	1	757	4251854	4252610	0	789
Chr05_50639971_50641791	Chr07	85.02	761	97	15	1	754	21547749	21548499	0	758
Chr05_50639971_50641791	Chr02	84.605	760	110	7	1	757	19062417	19063172	0	749
Chr05_50639971_50641791	Chr11	86.447	760	96	7	1	757	62026129	62026884	0	826
Chr05_50639971_50641791	Chr10	85.639	759	75	29	1	747	58873668	58874404	0	767
Chr05_50639971_50641791	Chr01	87.186	757	87	10	3	754	10770563	10771314	0	852
Chr05_50639971_50641791	Chr01	81.854	755	118	15	1	747	11118542	11119285	1.34e-174	617
Chr05_50639971_50641791	Chr02	82.517	755	109	18	156	900	55038826	55039567	0	641
Chr05_50639971_50641791	Chr08	82.781	755	111	16	23	770	878392	877650	0	656
Chr05_50639971_50641791	scaffold_267	86.093	755	88	15	1	747	2457	3202	0	797
Chr05_50639971_50641791	Chr07	81.3	754	124	14	973	1716	53055543	53056289	6.29e-168	595
Chr05_50639971_50641791	Chr06	85.126	753	94	14	1	747	14221377	14222117	0	754
Chr05_50639971_50641791	Chr09	87.649	753	84	9	1	747	49478291	49477542	0	867
Chr05_50639971_50641791	Chr02	84.707	752	102	11	1	746	9317976	9317232	0	739
Chr05_50639971_50641791	Chr06	87.766	752	82	9	1	747	36148229	36148975	0	870
Chr05_50639971_50641791	Chr12	80.186	752	120	23	202	939	13941593	13942329	3.87e-150	536
Chr05_50639971_50641791	Chr13	85.752	751	95	11	1	746	8697321	8696578	0	784
Chr05_50639971_50641791	Chr11	83.489	751	103	12	984	1716	44843586	44842839	0	680
Chr05_50639971_50641791	Chr05	85.333	750	99	10	1	745	54130983	54130240	0	765
Chr05_50639971_50641791	Chr13	86.267	750	92	11	1	746	8476693	8475951	0	804
Chr05_50639971_50641791	Chr13	88.919	749	55	19	981	1728	20561108	20561829	0	898
Chr05_50639971_50641791	Chr07	85.714	749	100	7	2	747	5841684	5842428	0	784
Chr05_50639971_50641791	scaffold_1052	86.248	749	95	8	1	746	89	832	0	806
Chr05_50639971_50641791	scaffold_344	85.408	747	92	14	9	747	1297	2034	0	760
Chr05_50639971_50641791	Chr13	84.906	742	106	6	112	851	9419945	9420682	0	745
Chr05_50639971_50641791	Chr13	81.402	742	117	9	973	1696	24879088	24878350	3.79e-165	586
Chr05_50639971_50641791	Chr13	81.267	742	117	10	973	1696	24894197	24893460	1.76e-163	580
Chr05_50639971_50641791	Chr09	85.889	737	90	13	122	851	49478300	49477571	0	773
Chr05_50639971_50641791	Chr02	85.17	735	91	16	176	901	7080366	7079641	0	737
Chr05_50639971_50641791	Chr01	86.376	734	76	22	1	720	16647111	16647834	0	780
Chr05_50639971_50641791	Chr13	84.175	733	99	15	177	902	8476781	8476059	0	695
Chr05_50639971_50641791	scaffold_267	81.992	733	122	10	173	902	1971	2696	1.74e-173	614
Chr05_50639971_50641791	scaffold_206	84.038	733	105	11	175	903	6724	6000	0	695
Chr05_50639971_50641791	Chr01	80.328	732	118	15	982	1700	44084499	44083781	1.8e-148	531
Chr05_50639971_50641791	Chr10	85.383	732	88	16	1	723	6711754	6711033	0	741
Chr05_50639971_50641791	scaffold_162	86.066	732	91	10	174	901	9027	8303	0	776
Chr05_50639971_50641791	scaffold_1052	85.246	732	93	12	176	901	1	723	0	739
Chr05_50639971_50641791	Chr13	89.466	731	54	20	64	782	43014927	43014208	0	902
Chr05_50639971_50641791	Chr01	87.004	731	61	14	973	1699	5029627	5030327	0	793
Chr05_50639971_50641791	Chr11	86.867	731	79	13	1	723	8212302	8211581	0	802
Chr05_50639971_50641791	Chr08	82.192	730	109	14	980	1700	16947884	16947167	8.08e-172	608
Chr05_50639971_50641791	Chr11	84.521	730	95	14	181	902	57744237	57744956	0	706
Chr05_50639971_50641791	Chr05	82.716	729	108	12	183	903	9555805	9555087	4.8e-179	632
Chr05_50639971_50641791	Chr04	86.557	729	80	17	1	720	54961434	54962153	0	787
Chr05_50639971_50641791	Chr10	87.791	729	76	13	1	723	2498666	2497945	0	841
Chr05_50639971_50641791	Chr05	85.282	727	96	11	1	723	47623690	47622971	0	739
Chr05_50639971_50641791	Chr08	80.743	727	125	14	178	902	878495	877782	3.84e-155	553
Chr05_50639971_50641791	Chr07	82.806	727	113	11	46	766	44601870	44601150	0	640
Chr05_50639971_50641791	Chr03	82.256	727	107	16	183	901	18530882	18530170	8.08e-172	608
Chr05_50639971_50641791	Chr06	81.129	726	121	11	183	901	30657226	30657942	1.37e-159	568
Chr05_50639971_50641791	scaffold_344	85.399	726	95	10	130	851	1287	2005	0	743
Chr05_50639971_50641791	Chr01	83.011	724	102	14	188	900	35026880	35026167	3.71e-180	636
Chr05_50639971_50641791	Chr09	86.326	724	87	11	183	901	66091897	66091181	0	778
Chr05_50639971_50641791	Chr06	85.892	723	94	8	132	851	36148229	36148946	0	763
Chr05_50639971_50641791	Chr06	85.062	723	102	6	183	901	35886886	35887606	0	732
Chr05_50639971_50641791	Chr11	86.584	723	92	5	1	720	4265804	4266524	0	793
Chr05_50639971_50641791	Chr03	86.307	723	91	8	1	719	3995748	3996466	0	780
Chr05_50639971_50641791	Chr03	82.296	723	119	9	183	901	3995666	3996383	1.34e-174	617
Chr05_50639971_50641791	Chr10	82.964	722	108	12	195	911	61243082	61242371	1.03e-180	638
Chr05_50639971_50641791	Chr10	80.748	722	120	15	864	1581	8607246	8607952	6.43e-153	545
Chr05_50639971_50641791	Chr01	83.611	720	102	15	46	757	32171335	32172046	0	662
Chr05_50639971_50641791	Chr01	84.423	719	90	17	181	889	12189880	12190586	0	688
Chr05_50639971_50641791	Chr03	84.145	719	101	10	46	757	12387518	12388230	0	684
Chr05_50639971_50641791	Chr11	85.376	718	91	12	200	911	8212366	8211657	0	732
Chr05_50639971_50641791	scaffold_540	85.914	717	89	11	189	901	1395	2103	0	754
Chr05_50639971_50641791	Chr11	82.148	717	113	12	202	911	4265478	4266186	1.35e-169	601
Chr05_50639971_50641791	Chr03	85.356	717	85	17	313	1019	34312539	34311833	0	725
Chr05_50639971_50641791	scaffold_954	83.264	717	112	8	175	888	168	879	0	652
Chr05_50639971_50641791	Chr04	85.056	716	89	14	181	888	57946596	57945891	0	713
Chr05_50639971_50641791	Chr10	82.263	716	92	20	228	912	2500316	2499605	3.79e-165	586
Chr05_50639971_50641791	Chr13	84.196	715	95	17	1	707	7722466	7723170	0	678
Chr05_50639971_50641791	Chr13	83.636	715	99	14	1	709	50783046	50783748	0	656
Chr05_50639971_50641791	Chr08	81.399	715	97	19	1	709	35839027	35839711	1.38e-154	551
Chr05_50639971_50641791	Chr07	81.818	715	83	24	202	902	6558267	6558948	2.97e-156	556
Chr05_50639971_50641791	Chr08	85.994	714	86	13	1	707	38080543	38079837	0	752
Chr05_50639971_50641791	Chr07	82.633	714	116	8	202	912	50921298	50920590	8.03e-177	625
Chr05_50639971_50641791	Chr11	81.933	714	114	14	1	707	16313210	16313915	2.93e-166	590
Chr05_50639971_50641791	Chr05	83.427	712	110	8	203	911	54131176	54130470	0	654
Chr05_50639971_50641791	Chr01	84.27	712	103	9	74	780	7935959	7935252	0	686
Chr05_50639971_50641791	Chr03	83.006	712	102	15	1	700	25696529	25697233	2.23e-177	627
Chr05_50639971_50641791	Chr05	83.966	711	103	11	195	901	47623893	47623190	0	671
Chr05_50639971_50641791	Chr01	85.091	711	95	10	205	911	9392414	9391711	0	715
Chr05_50639971_50641791	Chr08	85.654	711	89	12	205	910	38080733	38080031	0	736
Chr05_50639971_50641791	Chr04	84.648	710	98	10	1	705	25219230	25218527	0	697
Chr05_50639971_50641791	Chr05	85.028	708	93	8	202	900	52777603	52778306	0	708
Chr05_50639971_50641791	Chr01	84.04	708	91	16	202	902	24355184	24354492	0	662
Chr05_50639971_50641791	Chr11	82.062	708	104	19	205	902	14148536	14149230	4.9e-164	582
Chr05_50639971_50641791	Chr12	83.192	708	102	11	205	902	1634824	1635524	4.8e-179	632
Chr05_50639971_50641791	Chr13	84.844	706	85	19	205	901	48518077	48517385	0	691
Chr05_50639971_50641791	Chr13	84.703	706	90	16	205	902	20465848	20466543	0	689
Chr05_50639971_50641791	Chr04	82.861	706	106	14	202	901	4251660	4252356	3.73e-175	619
Chr05_50639971_50641791	Chr02	82.436	706	111	12	202	902	41623534	41622837	1.05e-170	604
Chr05_50639971_50641791	Chr08	85.836	706	91	9	200	902	36798052	36797353	0	741
Chr05_50639971_50641791	Chr07	83.853	706	101	11	202	902	13956672	13957369	0	660
Chr05_50639971_50641791	Chr09	82.295	706	111	12	202	902	24271225	24270529	4.87e-169	599
Chr05_50639971_50641791	Chr05	82.27	705	106	12	205	901	59637307	59638000	8.14e-167	592
Chr05_50639971_50641791	Chr02	83.121	705	106	12	203	902	23668554	23669250	1.73e-178	630
Chr05_50639971_50641791	Chr02	82.837	705	111	10	202	902	9327887	9327189	2.89e-176	623
Chr05_50639971_50641791	Chr11	83.83	705	103	9	202	902	56580274	56580971	0	660
Chr05_50639971_50641791	Chr09	83.523	704	99	12	205	901	20774114	20774807	0	641
Chr05_50639971_50641791	Chr04	85.349	703	87	14	205	901	32043791	32043099	0	713
Chr05_50639971_50641791	Chr06	82.504	703	110	12	203	900	34827358	34828052	1.05e-170	604
Chr05_50639971_50641791	Chr07	83.499	703	101	12	205	901	40108360	40109053	0	641
Chr05_50639971_50641791	Chr05	82.194	702	116	9	23	720	24186907	24187603	6.29e-168	595
Chr05_50639971_50641791	Chr06	83.618	702	98	12	218	911	32313742	32313050	0	643
Chr05_50639971_50641791	Chr10	88.445	701	61	17	90	780	52028217	52027527	0	828
Chr05_50639971_50641791	Chr10	83.31	701	107	9	205	901	3670527	3669833	1.03e-180	638
Chr05_50639971_50641791	Chr07	87.304	701	79	9	52	747	10583067	10582372	0	793
Chr05_50639971_50641791	Chr12	82.026	701	110	13	218	911	22659683	22658992	4.9e-164	582
Chr05_50639971_50641791	Chr13	82.857	700	113	7	203	900	17798219	17798913	1.04e-175	621
Chr05_50639971_50641791	Chr02	83.143	700	97	14	1133	1819	32886323	32887014	3.73e-175	619
Chr05_50639971_50641791	Chr06	85.143	700	97	6	205	902	30027695	30028389	0	710
Chr05_50639971_50641791	scaffold_181	81.857	700	120	7	205	902	2606	3300	4.9e-164	582
Chr05_50639971_50641791	Chr10	82.833	699	108	9	218	911	49188560	49187869	4.83e-174	616
Chr05_50639971_50641791	Chr08	83.548	699	103	9	218	911	13288603	13287912	0	643
Chr05_50639971_50641791	Chr01	80.229	698	124	12	883	1576	46116108	46115421	6.52e-143	512
Chr05_50639971_50641791	Chr05	83.214	697	109	8	218	911	53915566	53914875	4.8e-179	632
Chr05_50639971_50641791	Chr09	82.615	696	96	22	218	902	65047686	65047005	8.14e-167	592
Chr05_50639971_50641791	Chr01	83.285	694	96	15	74	758	22261751	22262433	1.04e-175	621
Chr05_50639971_50641791	Chr09	83.405	693	106	9	37	724	22763273	22763961	1.33e-179	634
Chr05_50639971_50641791	scaffold_382	80.375	693	108	17	1140	1819	2281	2958	1.41e-139	501
Chr05_50639971_50641791	Chr05	83.936	691	92	14	230	911	10016032	10015352	0	643
Chr05_50639971_50641791	Chr10	83.213	691	101	12	218	902	53519564	53518883	3.73e-175	619
Chr05_50639971_50641791	Chr13	84.203	690	96	12	218	902	8697499	8696818	0	658
Chr05_50639971_50641791	Chr10	84.203	690	102	7	202	889	50817385	50818069	0	664
Chr05_50639971_50641791	Chr09	84.348	690	101	7	215	902	66226148	66226832	0	669
Chr05_50639971_50641791	Chr03	83.333	690	91	17	223	901	19444857	19445533	4.83e-174	616
Chr05_50639971_50641791	scaffold_353	83.623	690	102	8	205	889	8458	7775	1.03e-180	638
Chr05_50639971_50641791	Chr11	83.309	689	102	12	229	911	14434269	14433588	2.89e-176	623
Chr05_50639971_50641791	Chr06	83.721	688	101	9	229	911	14053322	14052641	0	640
Chr05_50639971_50641791	Chr06	83.285	688	106	9	218	902	27276491	27275810	8.03e-177	625
Chr05_50639971_50641791	Chr11	82.267	688	101	17	261	939	10490272	10489597	8.2e-162	575
Chr05_50639971_50641791	Chr01	83.988	687	103	7	205	889	22261751	22262432	0	652
Chr05_50639971_50641791	Chr10	83.988	687	103	7	218	902	6711932	6711251	0	652
Chr05_50639971_50641791	Chr07	82.824	687	102	12	46	724	17611669	17610991	1.35e-169	601
Chr05_50639971_50641791	scaffold_206	84.279	687	93	13	44	723	6724	6046	0	656
Chr05_50639971_50641791	Chr01	82.653	686	105	12	222	901	21715971	21715294	6.29e-168	595
Chr05_50639971_50641791	Chr10	81.778	686	89	14	205	886	6743733	6744386	8.32e-152	542
Chr05_50639971_50641791	Chr04	85.693	685	85	12	222	901	54960996	54961672	0	710
Chr05_50639971_50641791	Chr11	84.088	685	99	9	222	902	62026086	62026764	0	652
Chr05_50639971_50641791	Chr03	80.292	685	102	19	1134	1804	34228328	34227663	3.95e-135	486
Chr05_50639971_50641791	scaffold_344	83.65	685	90	17	227	901	1251	1923	8.03e-177	625
Chr05_50639971_50641791	Chr08	80.702	684	99	16	223	902	35838985	35839639	1.41e-139	501
Chr05_50639971_50641791	Chr02	85.652	683	80	14	227	901	7084191	7083519	0	702
Chr05_50639971_50641791	Chr02	83.602	683	96	13	226	901	36120224	36119551	2.23e-177	627
Chr05_50639971_50641791	Chr07	85.505	683	82	15	226	901	21547710	21548382	0	697
Chr05_50639971_50641791	Chr12	81.552	683	100	19	227	903	8422311	8422973	2.99e-151	540
Chr05_50639971_50641791	Chr01	88.856	682	66	8	226	901	39587403	39586726	0	830
Chr05_50639971_50641791	Chr10	80.499	682	110	17	46	717	7020326	7020994	1.41e-139	501
Chr05_50639971_50641791	Chr07	84.311	682	90	12	227	901	6402090	6402761	0	651
Chr05_50639971_50641791	Chr04	81.938	681	98	19	233	901	48048777	48048110	3.84e-155	553
Chr05_50639971_50641791	Chr08	87.518	681	62	12	973	1641	38999975	39000644	0	765
Chr05_50639971_50641791	Chr08	86.029	680	82	12	74	747	8047903	8047231	0	717
Chr05_50639971_50641791	Chr09	85.862	679	87	7	227	901	51155951	51156624	0	713
Chr05_50639971_50641791	Chr07	85.398	678	79	15	223	889	36015664	36016332	0	686
Chr05_50639971_50641791	scaffold_600	81.711	678	93	22	46	709	252	912	3.87e-150	536
Chr05_50639971_50641791	Chr05	85.503	676	88	9	230	901	18102023	18101354	0	697
Chr05_50639971_50641791	Chr13	83.284	676	104	8	202	875	50782984	50783652	1.74e-173	614
Chr05_50639971_50641791	Chr08	87.278	676	70	14	183	851	36762786	36762120	0	758
Chr05_50639971_50641791	Chr10	84.889	675	88	11	233	901	8289339	8288673	0	669
Chr05_50639971_50641791	Chr10	82.789	674	104	11	233	901	5253729	5253063	8.14e-167	592
Chr05_50639971_50641791	Chr07	86.795	674	77	11	183	851	10583067	10582401	0	741
Chr05_50639971_50641791	Chr05	83.655	673	96	10	231	901	57533997	57533337	1.04e-175	621
Chr05_50639971_50641791	Chr05	87.202	672	74	10	222	886	57998207	57998873	0	754
Chr05_50639971_50641791	Chr08	81.52	671	105	16	1	665	42147736	42147079	1.39e-149	534
Chr05_50639971_50641791	Chr03	84.753	669	88	12	228	889	1275356	1276017	0	658
Chr05_50639971_50641791	Chr01	84.985	666	88	11	242	902	11117727	11118385	0	665
Chr05_50639971_50641791	Chr01	87.82	665	65	14	112	769	18564428	18565083	0	765
Chr05_50639971_50641791	Chr06	82.406	665	97	13	1	656	30657572	30658225	6.38e-158	562
Chr05_50639971_50641791	Chr01	81.175	664	84	29	1	656	43613174	43613804	6.57e-138	496
Chr05_50639971_50641791	Chr02	84.036	664	95	11	227	885	59726843	59727500	6.2e-178	628
Chr05_50639971_50641791	Chr02	80.12	664	103	23	264	911	9318113	9317463	1.43e-129	468
Chr05_50639971_50641791	Chr05	82.655	663	108	7	219	879	24186972	24187629	1.76e-163	580
Chr05_50639971_50641791	Chr01	80.995	663	103	17	90	741	42090758	42090108	1.09e-140	505
Chr05_50639971_50641791	Chr11	81.75	663	113	8	253	911	24335342	24336000	1.79e-153	547
Chr05_50639971_50641791	Chr05	88.218	662	69	8	245	901	50631113	50631770	0	782
Chr05_50639971_50641791	Chr05	87.613	662	71	10	245	901	50639951	50640606	0	758
Chr05_50639971_50641791	Chr10	86.858	662	78	9	122	780	16790656	16790001	0	732
Chr05_50639971_50641791	Chr12	81.722	662	87	29	229	874	12283390	12282747	1.08e-145	521
Chr05_50639971_50641791	Chr08	81.543	661	109	12	247	901	42148019	42147366	5e-149	532
Chr05_50639971_50641791	Chr01	82.879	660	86	20	265	911	46420683	46421328	1.37e-159	568
Chr05_50639971_50641791	Chr13	82.246	659	100	11	864	1507	47741448	47742104	3.84e-155	553
Chr05_50639971_50641791	Chr06	81.487	659	104	15	262	912	1701188	1701836	8.37e-147	525
Chr05_50639971_50641791	Chr11	84.977	659	87	11	1	654	15981007	15980356	0	658
Chr05_50639971_50641791	Chr11	82.827	658	87	19	11	656	25123634	25124277	4.93e-159	566
Chr05_50639971_50641791	Chr05	85.845	657	80	6	1	647	52778201	52778854	0	686
Chr05_50639971_50641791	Chr06	85.388	657	80	14	1	647	35887233	35887883	0	667
Chr05_50639971_50641791	Chr07	85.084	657	78	17	1	647	19185653	19186299	0	652
Chr05_50639971_50641791	Chr09	85.084	657	84	10	1	647	24082511	24081859	0	658
Chr05_50639971_50641791	Chr05	87.652	656	66	13	1	647	50631397	50632046	0	749
Chr05_50639971_50641791	scaffold_540	88.11	656	61	16	1	647	1601	2248	0	763
Chr05_50639971_50641791	Chr02	82.47	656	84	22	1	636	7040911	7040267	6.43e-153	545
Chr05_50639971_50641791	Chr06	83.537	656	92	13	227	875	14220943	14221589	4.87e-169	599
Chr05_50639971_50641791	Chr07	84.299	656	86	16	1	647	19194177	19194824	8.03e-177	625
Chr05_50639971_50641791	scaffold_69	82.165	656	101	8	1176	1819	6681	6030	4.97e-154	549
Chr05_50639971_50641791	Chr07	85.038	655	80	17	1	647	21547881	21548525	0	651
Chr05_50639971_50641791	Chr05	87.309	654	72	10	1	647	57998515	57999164	0	737
Chr05_50639971_50641791	Chr13	91.743	654	42	11	1	647	43014858	43014210	0	898
Chr05_50639971_50641791	Chr01	87.003	654	72	12	1	647	10770693	10771340	0	725
Chr05_50639971_50641791	Chr01	86.85	654	72	12	1	647	12190888	12191534	0	719
Chr05_50639971_50641791	scaffold_162	85.78	654	79	13	1	647	8541	7895	0	680
Chr05_50639971_50641791	Chr13	86.524	653	70	17	1	647	48517622	48516982	0	702
Chr05_50639971_50641791	Chr10	88.515	653	63	11	1	647	16790647	16790001	0	780
Chr05_50639971_50641791	Chr07	84.38	653	88	12	1	647	6402128	6402772	6.2e-178	628
Chr05_50639971_50641791	Chr05	88.19	652	63	13	3	647	18099872	18099228	0	765
Chr05_50639971_50641791	Chr05	82.362	652	107	8	202	851	34203464	34202819	2.3e-157	560
Chr05_50639971_50641791	Chr01	89.264	652	61	9	1	647	9392092	9391445	0	808
Chr05_50639971_50641791	Chr01	82.822	652	98	12	205	851	10770503	10771145	1.06e-160	571
Chr05_50639971_50641791	Chr08	88.957	652	63	9	1	647	36762572	36761925	0	797
Chr05_50639971_50641791	Chr07	83.129	652	103	7	202	851	48491222	48490576	1.05e-165	588
Chr05_50639971_50641791	Chr09	87.117	652	75	8	1	647	51156121	51156768	0	730
Chr05_50639971_50641791	Chr11	86.043	652	81	9	1	647	62026261	62026907	0	691
Chr05_50639971_50641791	Chr02	86.022	651	83	8	1	647	36120053	36119407	0	691
Chr05_50639971_50641791	Chr12	81.72	651	102	10	262	902	1634749	1635392	2.33e-147	527
Chr05_50639971_50641791	Chr04	88.615	650	64	10	3	647	48048479	48047835	0	782
Chr05_50639971_50641791	Chr01	87.365	649	73	8	245	889	18564428	18565071	0	736
Chr05_50639971_50641791	Chr10	93.529	649	38	4	1	647	52028173	52027527	0	963
Chr05_50639971_50641791	Chr10	85.362	649	70	20	1	636	56652886	56653522	0	649
Chr05_50639971_50641791	Chr01	83.179	648	82	20	74	708	43653540	43652907	1.37e-159	568
Chr05_50639971_50641791	Chr11	82.998	647	93	14	261	900	13632387	13633023	3.81e-160	569
Chr05_50639971_50641791	Chr12	83.308	647	93	14	262	900	26755131	26755770	4.9e-164	582
Chr05_50639971_50641791	Chr01	84.365	646	89	11	261	901	7526633	7525995	2.89e-176	623
Chr05_50639971_50641791	Chr02	86.997	646	73	10	1	641	7084153	7083514	0	717
Chr05_50639971_50641791	Chr11	81.86	645	94	18	1176	1804	48380308	48379671	1.08e-145	521
Chr05_50639971_50641791	Chr12	85.581	645	81	11	9	647	10403798	10403160	0	665
Chr05_50639971_50641791	Chr05	88.043	644	62	13	1	636	50640235	50640871	0	749
Chr05_50639971_50641791	Chr10	82.143	644	105	8	262	901	48560688	48561325	2.31e-152	544
Chr05_50639971_50641791	Chr01	84.292	643	88	9	1	637	22261810	22262445	4.83e-174	616
Chr05_50639971_50641791	Chr09	81.026	643	106	12	864	1494	27832098	27831460	1.83e-138	497
Chr05_50639971_50641791	scaffold_570	87.092	643	66	11	973	1605	1578	2213	0	712
Chr05_50639971_50641791	scaffold_954	80.871	643	114	6	264	902	124	761	1.83e-138	497
Chr05_50639971_50641791	Chr04	81.464	642	90	21	274	902	48048867	48048242	5.08e-139	499
Chr05_50639971_50641791	Chr10	85.358	642	77	14	1	634	50817579	50818211	0	649
Chr05_50639971_50641791	Chr12	82.866	642	99	9	275	911	10403928	10403293	4.93e-159	566
Chr05_50639971_50641791	Chr04	82.059	641	102	10	266	901	42523326	42523958	1.39e-149	534
Chr05_50639971_50641791	Chr10	85.179	641	83	11	1	635	49188118	49187484	0	647
Chr05_50639971_50641791	Chr12	84.867	641	61	17	1181	1821	30446764	30447368	1.74e-173	614
Chr05_50639971_50641791	Chr12	84.243	641	87	11	2	635	22588838	22589471	6.25e-173	612
Chr05_50639971_50641791	Chr05	85.156	640	85	9	1	635	53915388	53914754	0	647
Chr05_50639971_50641791	Chr13	85.156	640	84	10	1	635	8697189	8696556	0	645
Chr05_50639971_50641791	Chr04	86.719	640	76	9	1	635	4251986	4252621	0	702
Chr05_50639971_50641791	Chr04	86.406	640	76	10	112	747	57946532	57945900	0	689
Chr05_50639971_50641791	Chr10	84.219	640	91	9	1	635	53519386	53518752	1.74e-173	614
Chr05_50639971_50641791	Chr06	86.25	640	78	9	1	635	27276049	27275415	0	686
Chr05_50639971_50641791	Chr06	83.75	640	94	9	1	635	34827683	34828317	1.75e-168	597
Chr05_50639971_50641791	Chr07	85.469	640	83	9	1	635	44601782	44601148	0	658
Chr05_50639971_50641791	Chr07	84.844	640	83	11	1	635	13956998	13957628	4.8e-179	632
Chr05_50639971_50641791	Chr09	86.25	640	61	17	122	757	32160440	32159824	0	669
Chr05_50639971_50641791	Chr09	82.031	640	103	9	264	901	65116420	65115791	1.39e-149	534
Chr05_50639971_50641791	Chr11	85.781	640	81	9	1	635	56580468	56581102	0	669
Chr05_50639971_50641791	Chr03	84.063	640	85	14	1	635	6905741	6906368	1.35e-169	601
Chr05_50639971_50641791	Chr01	85.266	638	83	7	1	635	24354990	24354361	0	647
Chr05_50639971_50641791	Chr02	84.483	638	93	6	1	635	19062549	19063183	8.03e-177	625
Chr05_50639971_50641791	Chr06	83.856	638	96	7	1	635	30791918	30792551	1.35e-169	601
Chr05_50639971_50641791	Chr09	84.326	638	94	6	1	635	39331747	39332381	3.73e-175	619
Chr05_50639971_50641791	Chr02	82.575	637	92	19	274	901	59726758	59727384	2.31e-152	544
Chr05_50639971_50641791	Chr09	83.516	637	91	13	343	971	22763314	22763944	4.9e-164	582
Chr05_50639971_50641791	Chr02	81.447	636	90	17	1196	1819	31981317	31980698	6.57e-138	496
Chr05_50639971_50641791	Chr08	86.792	636	69	13	274	902	36762828	36762201	0	695
Chr05_50639971_50641791	Chr08	86.478	636	74	11	226	856	8047883	8047255	0	688
Chr05_50639971_50641791	Chr07	86.478	636	71	13	274	902	10583109	10582482	0	684
Chr05_50639971_50641791	Chr10	82.677	635	94	15	274	901	8289430	8288805	4.97e-154	549
Chr05_50639971_50641791	Chr10	81.417	635	104	14	274	902	5253820	5253194	3.03e-141	507
Chr05_50639971_50641791	Chr02	84.567	635	78	17	1	624	7080012	7079387	6.25e-173	612
Chr05_50639971_50641791	Chr02	80.315	635	105	13	975	1606	4890371	4889754	6.66e-128	462
Chr05_50639971_50641791	Chr12	82.677	635	91	17	315	939	13941572	13942197	6.43e-153	545
Chr05_50639971_50641791	Chr13	83.123	634	94	11	224	851	9419923	9420549	4.93e-159	566
Chr05_50639971_50641791	Chr01	93.523	633	37	4	1	631	18564448	18565078	0	939
Chr05_50639971_50641791	Chr13	85.918	632	80	9	1189	1818	55407850	55408474	0	665
Chr05_50639971_50641791	Chr05	80.19	631	117	7	882	1508	36524176	36523550	5.15e-129	466
Chr05_50639971_50641791	Chr13	81.141	631	92	22	126	747	48080413	48081025	1.84e-133	481
Chr05_50639971_50641791	Chr01	87.005	631	64	15	1	621	39587231	39586609	0	695
Chr05_50639971_50641791	Chr01	84.786	631	82	11	1	624	35026668	35026045	1.04e-175	621
Chr05_50639971_50641791	Chr02	84.945	631	82	12	1	624	9325976	9325352	2.23e-177	627
Chr05_50639971_50641791	Chr07	83.043	631	93	12	265	889	19194046	19194668	2.3e-157	560
Chr05_50639971_50641791	Chr07	82.726	631	95	12	265	889	19184332	19184954	4.97e-154	549
Chr05_50639971_50641791	Chr11	80.19	631	104	17	353	971	15591887	15592508	4.01e-125	453
Chr05_50639971_50641791	Chr12	80.983	631	97	17	353	971	27599979	27599360	6.61e-133	479
Chr05_50639971_50641791	Chr05	86.169	629	77	9	1	624	10015865	10015242	0	671
Chr05_50639971_50641791	Chr09	82.035	629	102	10	352	974	61094671	61094048	8.37e-147	525
Chr05_50639971_50641791	Chr12	85.533	629	81	9	1	624	26755401	26756024	0	649
Chr05_50639971_50641791	Chr13	85.35	628	83	8	265	889	7722466	7723087	0	641
Chr05_50639971_50641791	Chr08	84.713	628	84	11	1	624	878282	877663	1.34e-174	617
Chr05_50639971_50641791	Chr01	82.616	627	88	16	355	970	42090758	42090142	1.39e-149	534
Chr05_50639971_50641791	Chr10	86.762	627	71	11	266	886	56652490	56653110	0	688
Chr05_50639971_50641791	Chr09	86.603	627	62	13	1	624	32160431	32159824	0	673
Chr05_50639971_50641791	Chr10	86.699	624	57	22	1	614	58873797	58874404	0	669
Chr05_50639971_50641791	scaffold_954	83.814	624	89	11	1	618	257	874	4.9e-164	582
Chr05_50639971_50641791	Chr11	82.825	623	91	10	1196	1809	26479247	26479862	2.31e-152	544
Chr05_50639971_50641791	scaffold_260	83.788	623	89	11	11	627	2370	2986	1.76e-163	580
Chr05_50639971_50641791	Chr10	84.244	622	79	13	1	614	61250059	61249449	1.05e-165	588
Chr05_50639971_50641791	Chr01	81.774	620	99	13	1	614	11118674	11119285	3.03e-141	507
Chr05_50639971_50641791	Chr09	83.871	620	88	11	1	614	31176410	31177023	1.76e-163	580
Chr05_50639971_50641791	Chr04	87.076	619	69	9	1	614	57946512	57945900	0	689
Chr05_50639971_50641791	Chr10	83.845	619	87	9	1	614	61242617	61242007	2.28e-162	577
Chr05_50639971_50641791	Chr06	85.945	619	77	8	1	614	14053154	14052541	0	652
Chr05_50639971_50641791	Chr07	88.691	619	58	10	2	614	10582984	10582372	0	745
Chr05_50639971_50641791	Chr05	85.413	617	80	9	1	612	54130851	54130240	4.8e-179	632
Chr05_50639971_50641791	Chr06	87.844	617	70	5	1	614	36148361	36148975	0	719
Chr05_50639971_50641791	Chr08	88.655	617	52	13	752	1357	37949672	37950281	0	736
Chr05_50639971_50641791	Chr10	81.818	616	96	9	1145	1750	38105476	38104867	3.92e-140	503
Chr05_50639971_50641791	Chr05	81.138	615	86	17	1196	1789	40740131	40740736	5.15e-129	466
Chr05_50639971_50641791	Chr13	81.107	614	88	22	180	780	4681216	4680618	5.15e-129	466
Chr05_50639971_50641791	Chr03	81.27	614	87	22	180	780	34312539	34311941	1.11e-130	472
Note: The matching hits of greater than 50% matching ratio and 80% similarity were showed here.
