# Supplementary material for: Identification of a genome-specific repetitive element in the Gossypium D genome
Source: PeerJ. 2020 Jan 3;8:e8344. doi: 10.7717/peerj.8344 (PMC6944119; doi:10.7717/peerj.8344)
Supplement: Table S2 [file peerj-08-8344-s002.xlsx]

## Sheet: Table S2-1
Table S2-1 All the TR insertions in D5 genome
Location	Start	End	Identity	Align_length
Chr01	3985689	3985472	87.61	218
Chr01	5028510	5028716	90.34	207
Chr01	5918168	5918631	87.74	465
Chr01	7935990	7935252	87.47	742
Chr01	9392361	9391445	88.02	918
Chr01	9783327	9783649	87.96	324
Chr01	10770542	10771317	86.62	777
Chr01	12189880	12191511	96.45	1636
Chr01	16647967	16648569	90.4	604
Chr01	39587403	39586607	86.92	803
Chr02	7041464	7040318	88.22	1163
Chr02	7080366	7079430	86.72	941
Chr02	14604718	14604286	89.61	433
Chr02	59726876	59727786	88.15	920
Chr03	1275388	1276172	89.19	786
Chr04	48048750	48047835	88.13	918
Chr04	48055330	48055098	87.23	235
Chr04	51271201	51271780	90.24	584
Chr04	51641546	51641910	86.58	365
Chr04	54960828	54962161	88.15	1342
Chr04	57946596	57945900	93.83	697
Chr05	3108386	3107926	87.42	461
Chr05	18101992	18099227	89.03	2780
Chr05	33519507	33519048	86.74	460
Chr05	50639887	50640859	86.53	980
Chr05	52777595	52778887	87.37	1298
Chr05	57533968	57533002	88	975
Chr05	57998166	57999164	85.67	1005
Chr06	1701302	1702413	88.59	1113
Chr06	14220961	14222117	89.5	1162
Chr06	28217936	28218658	86.62	725
Chr06	35886948	35887887	85.03	942
Chr06	36148148	36148946	87.36	807
Chr07	7004354	7004595	90.91	242
Chr07	10583077	10582372	89.96	707
Chr07	19184251	19186276	88.44	2032
Chr07	21547660	21548502	89.62	848
Chr07	26561614	26561861	86.45	251
Chr07	36015701	36016487	86.71	790
Chr08	8047849	8047231	90.5	621
Chr08	36762796	36761925	88.79	874
Chr08	36798030	36796850	91.2	1193
Chr08	52345766	52346309	88.99	545
Chr09	32160515	32159827	87.11	706
Chr09	49476870	49477130	86.747	249
Chr09	51155971	51156768	87	800
Chr10	2500297	2497817	86.1	2496
Chr10	8289312	8288060	88.92	1254
Chr10	16790731	16790001	88.68	733
Chr10	22220299	22219981	88.2	322
Chr10	52028178	52027527	86.61	657
Chr10	56652404	56653522	85.97	1126
Chr10	58873401	58874380	88.08	990
Chr11	8212322	8211546	90.75	778
Chr11	13632307	13633277	86.8	977
Chr11	46419249	46420386	89.28	1138
Chr11	57735947	57736207	86.77	257
Chr12	1634863	1635772	86.91	917
Chr12	10403824	10403160	86.51	667
Chr13	7722466	7723170	87.2	711
Chr13	9419881	9421116	87.99	1241
Chr13	32257253	32258029	86.74	777
Chr13	43014878	43014208	85.71	679
Chr13	48518036	48516982	89.77	1065
Chr13	50232309	50231653	86.99	661
scaffold_132	1180	1374	89.29	196
scaffold_162	9026	7956	92.53	1071
scaffold_181	2573	3682	85.48	1116
scaffold_192	3535	3795	85.66	265
scaffold_260	2370	2986	89.19	620
scaffold_540	1450	2248	88.4	802
scaffold_568	4419	4204	88.43	216
scaffold_583	1	222	89.64	222
scaffold_732	589	1031	88.04	443
scaffold_846	968	2252	88.3	1291
Chr01	7526713	7525871	87.66	843
Chr01	10256752	10257076	85.93	327
Chr01	11117745	11119172	88.55	1432
Chr01	12948025	12948674	85.69	650
Chr01	16647106	16647866	91.08	762
Chr01	21716011	21714381	87.36	1638
Chr01	22261722	22262433	87.82	714
Chr01	22894970	22894724	86.64	247
Chr01	24355141	24354383	88.61	764
Chr01	27883676	27884114	88.84	439
Chr01	32171418	32172036	89.53	621
Chr01	33831324	33830734	85.64	599
Chr01	35026751	35026084	86.29	671
Chr01	42090746	42090191	87.1	558
Chr01	43653569	43652860	85.97	720
Chr01	46420683	46421394	88.64	713
Chr02	7084173	7083514	90.61	660
Chr02	9318113	9317255	87.43	859
Chr02	9327845	9325352	87.96	2500
Chr02	14605376	14604977	88.28	401
Chr02	19062333	19063162	86.91	833
Chr02	23668595	23669593	89.29	999
Chr02	23922168	23921935	86.75	234
Chr02	28278108	28278546	87.5	440
Chr02	36120204	36119407	88.11	799
Chr02	41623546	41622313	87.8	1238
Chr02	47753408	47753594	87.3	189
Chr02	48393909	48393543	86.73	367
Chr02	55024885	55025570	87.21	688
Chr02	55026781	55027203	87.23	423
Chr02	55027529	55027912	87.24	384
Chr02	55028322	55028744	87.71	423
Chr02	55029070	55029491	85.38	424
Chr02	55030651	55030958	85.16	310
Chr02	55032189	55032611	87.71	423
Chr02	55032937	55033359	87.47	423
Chr02	55033776	55034330	87.75	555
Chr02	55035349	55035608	86.92	260
Chr02	55035871	55036293	88.65	423
Chr02	55036619	55037041	87.47	423
Chr02	55037367	55037921	87.57	555
Chr02	55038577	55038814	88.24	238
Chr02	55038826	55039763	86.99	938
Chr02	59513883	59513655	93.89	229
Chr03	1259397	1259626	92.61	230
Chr03	3995666	3996470	86.19	811
Chr03	4975246	4974848	88.25	400
Chr03	12387719	12388191	87.16	475
Chr03	16533799	16533138	88.08	663
Chr03	18530899	18529916	88.66	988
Chr03	19444868	19445816	86.88	953
Chr03	21317943	21318843	85.22	920
Chr03	23022215	23021146	86.66	1072
Chr03	25689103	25697231	85.79	8155
Chr03	30176857	30176466	89.03	392
Chr03	34312539	34311964	88.04	577
Chr03	39064213	39063469	85.6	750
Chr03	39389677	39390016	89.12	340
Chr03	43280680	43280813	88.89	135
Chr04	4251702	4252600	87.8	902
Chr04	4630473	4629770	87.55	707
Chr04	25219646	25218527	89.12	1121
Chr04	30661786	30661168	87.62	622
Chr04	32043750	32042461	89.18	1294
Chr04	41304782	41303609	86.12	1189
Chr04	42523241	42524209	85.42	974
Chr04	46888293	46888952	87.46	662
Chr04	48055689	48055414	89.49	276
Chr04	50992016	50991583	90.54	444
Chr04	52217652	52217049	88.6	605
Chr04	52228104	52227819	87.59	290
Chr04	52237489	52237202	86.25	291
Chr04	56490227	56489794	87.13	435
Chr04	58312929	58312752	88.2	178
Chr04	61866272	61866530	88.03	259
Chr05	4617387	4617534	87.33	150
Chr05	6544605	6544853	87.55	249
Chr05	8825363	8825026	89.15	341
Chr05	10016017	10015252	89.16	766
Chr05	19923311	19923000	87.5	312
Chr05	19932931	19933161	88.79	232
Chr05	22342323	22342587	85.82	268
Chr05	23349656	23350506	85.73	869
Chr05	24186986	24187642	86.82	660
Chr05	34203422	34202517	87.27	911
Chr05	36794198	36794860	86.49	666
Chr05	39056068	39055483	91.5	588
Chr05	47623841	47622937	89.86	907
Chr05	50631048	50632046	85.91	1008
Chr05	53620727	53620973	88.31	248
Chr05	53915471	53914768	86.22	711
Chr05	54131135	54130267	89.99	869
Chr05	58344567	58344844	88.89	279
Chr05	59637274	59639383	87.18	2114
Chr05	63757880	63756956	86.37	932
Chr06	13942606	13943265	87.14	661
Chr06	14053306	14052541	88.64	766
Chr06	15870373	15870763	87.21	391
Chr06	21526471	21527025	87.92	563
Chr06	27276465	27275465	89.11	1001
Chr06	27901466	27901213	85.43	254
Chr06	28423986	28424296	87.78	311
Chr06	28424444	28424720	85.66	279
Chr06	30027648	30028892	88.19	1253
Chr06	30657303	30658205	87.5	904
Chr06	30791766	30792502	88.2	737
Chr06	32313716	32312949	88.36	773
Chr06	34827400	34828296	87.88	899
Chr06	40225315	40225448	88.06	134
Chr06	41976805	41976201	85.57	610
Chr06	41978091	41977837	86.67	255
Chr06	42788453	42788803	89.17	351
Chr07	5841663	5842428	88.51	766
Chr07	6402040	6403058	87.5	1019
Chr07	6558356	6559161	89.58	806
Chr07	12109574	12109381	86.67	195
Chr07	13956660	13957606	87.96	955
Chr07	17611601	17610978	89.1	624
Chr07	19193965	19194801	87.72	839
Chr07	20842229	20841652	86.79	583
Chr07	23584249	23584412	90.85	164
Chr07	39949697	39949289	86.31	409
Chr07	40108399	40109124	87.74	726
Chr07	44601801	44601162	88.32	642
Chr07	45440023	45440366	87.86	346
Chr07	48491180	48490407	88.02	776
Chr07	50893451	50893645	88.32	197
Chr07	50921310	50920252	88.04	1062
Chr07	51626867	51626308	85.38	561
Chr08	878495	877663	86.21	841
Chr08	7267487	7266955	87.15	537
Chr08	9774069	9774521	89.28	457
Chr08	10605470	10605014	85.03	461
Chr08	12875334	12875520	88.36	189
Chr08	13288588	13287844	89.81	746
Chr08	19270093	19271195	86.78	1112
Chr08	25408746	25408388	86.91	359
Chr08	25686833	25687275	86.41	449
Chr08	28301618	28301790	85.23	176
Chr08	32142710	32143931	85.05	1231
Chr08	32404155	32404348	88.66	194
Chr08	37948480	37948940	86.15	462
Chr08	38080695	38079837	90.47	860
Chr08	39227980	39228851	85.93	872
Chr08	42148027	42147079	86.39	955
Chr08	43890051	43890560	90.78	510
Chr09	19243948	19244109	91.36	162
Chr09	20774170	20775066	90.75	897
Chr09	22501719	22501487	89.32	234
Chr09	23972296	23972010	85.42	288
Chr09	24271237	24269810	87.6	1435
Chr09	25365866	25365406	85.75	463
Chr09	26909923	26910383	89.59	461
Chr09	27574488	27574715	85.22	230
Chr09	27764552	27764031	90.8	522
Chr09	30564314	30564486	86.71	173
Chr09	31176390	31177023	85.49	634
Chr09	39331727	39332336	87.7	610
Chr09	42657760	42656890	85.76	871
Chr09	48462325	48462543	87.67	219
Chr09	48778585	48779009	85.18	425
Chr09	48836501	48837036	85.32	538
Chr09	50392456	50392786	89.43	331
Chr09	61094645	61094111	86.17	535
Chr09	65047659	65046895	87.58	765
Chr09	66092017	66091060	86.93	972
Chr09	66226177	66227081	89.2	907
Chr09	66953800	66954694	88.21	899
Chr09	67845810	67846296	89.32	487
Chr09	68026418	68026107	85.67	314
Chr09	69612052	69611837	86.57	216
Chr10	3670473	3669701	86.82	774
Chr10	4486487	4485731	85.9	759
Chr10	5253702	5252935	88.15	768
Chr10	6711906	6711031	89.61	876
Chr10	6743772	6745134	87.28	1391
Chr10	7020395	7020994	85.43	604
Chr10	11915179	11915030	90	150
Chr10	12241765	12241425	88.01	342
Chr10	18700558	18701268	86.66	712
Chr10	23098396	23098852	87.36	459
Chr10	24176091	24175885	87.98	208
Chr10	24532996	24532419	85.13	585
Chr10	30800643	30801152	85.74	519
Chr10	30808475	30808984	85.91	518
Chr10	32161369	32160999	88.2	373
Chr10	40505312	40505104	88.52	209
Chr10	40897426	40897203	88.39	224
Chr10	49188534	49187534	88.91	1001
Chr10	50817373	50818209	88.31	838
Chr10	51917503	51917261	90.61	245
Chr10	52028975	52028649	85.11	329
Chr10	52637558	52637969	87.86	412
Chr10	53510598	53509671	86.82	933
Chr10	53519538	53518773	88.12	766
Chr10	61243032	61242036	88.5	1000
Chr11	4265466	4266550	87.05	1089
Chr11	4940202	4940674	88.79	473
Chr11	8212629	8212419	87.68	211
Chr11	14148575	14149359	86.15	787
Chr11	14149652	14149978	88.99	327
Chr11	14150271	14150772	88.05	502
Chr11	14150779	14151282	88.29	504
Chr11	14151579	14151905	88.69	327
Chr11	14152109	14152495	87.6	387
Chr11	14434253	14433517	89.28	737
Chr11	15591901	15592427	86.17	528
Chr11	15981223	15980352	85.84	876
Chr11	16312706	16313934	85.34	1235
Chr11	20637565	20637825	90.11	263
Chr11	24335405	24336120	86.01	722
Chr11	24690627	24690816	87.89	190
Chr11	24699584	24699773	87.37	190
Chr11	25113923	25113580	89.83	344
Chr11	25123634	25124278	87.27	652
Chr11	38701096	38700731	86.22	370
Chr11	51759344	51759137	85.1	208
Chr11	52597093	52596296	86.39	801
Chr11	56580262	56581081	87.36	823
Chr11	57744237	57745870	90.78	1637
Chr11	60520803	60520491	88.18	313
Chr11	62026046	62026907	87.38	864
Chr12	8422327	8422962	85.82	649
Chr12	8723449	8722809	87.56	643
Chr12	12282962	12282747	90.28	216
Chr12	13845019	13844419	86.45	605
Chr12	19480803	19480596	88.46	208
Chr12	21040058	21039582	88.26	477
Chr12	21478033	21478490	89.96	458
Chr12	22588819	22589426	87.83	608
Chr12	22659642	22657205	87.18	2442
Chr12	26755131	26755985	89.71	855
Chr12	27599965	27599435	88.56	533
Chr12	30487176	30486985	89.12	193
Chr12	30581489	30581677	91.01	189
Chr13	4681216	4680618	87.35	601
Chr13	5361384	5362626	87.17	1247
Chr13	6240659	6240073	87.14	591
Chr13	8476767	8475951	88.43	821
Chr13	8697473	8696578	89.21	899
Chr13	12991878	12992510	88.36	636
Chr13	17798260	17799157	88.67	900
Chr13	20465889	20466938	90.49	1052
Chr13	28310818	28310549	86.81	273
Chr13	32266037	32266272	86.44	236
Chr13	39208435	39207519	86.9	924
Chr13	48080387	48080925	86.63	546
Chr13	55943195	55943859	87.71	667
scaffold_1052	7	842	86	843
scaffold_1071	1873	1080	86.93	796
scaffold_1088	84	273	86.53	193
scaffold_162	9681	9331	92.33	352
scaffold_193	8312	7708	87.29	606
scaffold_206	6725	6011	88.01	717
scaffold_213	6828	6576	90.55	254
scaffold_218	1379	1547	86.98	169
scaffold_267	1979	3202	88.36	1229
scaffold_30	18818	18626	86.22	196
scaffold_327	7090	6767	85.63	327
scaffold_329	491	636	86.99	146
scaffold_334	6917	6605	88.22	314
scaffold_344	1285	2034	89.48	751
scaffold_348	7392	7095	87.38	301
scaffold_353	8430	7511	86.8	924
scaffold_368	2401	2975	88.89	576
scaffold_417	5647	5204	86.32	446
scaffold_441	7002	6657	89.02	346
scaffold_449	5056	4883	91.95	174
scaffold_475	1798	2294	86.17	499
scaffold_477	6821	6607	91.16	215
scaffold_540	1041	1293	86.22	254
scaffold_565	1557	1953	87.15	397
scaffold_621	5172	4671	85.69	503
scaffold_719	254	500	89.07	247
scaffold_954	252	879	88.06	628

## Sheet: Table S2-2
Table S2-1 All the CS insertions in D5 genome
Location	Start	End	Identity	Align_length
Chr01	3984883	3984034	84.4	859
Chr01	5029627	5030327	87.004	731
Chr01	5918909	5919756	85.681	859
Chr01	7935251	7934360	87.802	910
Chr01	8620489	8619669	81.311	824
Chr01	9391444	9390556	91.247	914
Chr01	9675645	9674837	85.207	845
Chr01	10257465	10258315	85.151	862
Chr01	10771341	10772247	92.004	913
Chr01	11073021	11073917	82.32	905
Chr01	12191535	12192437	91.247	914
Chr01	12854043	12854886	87.442	860
Chr01	12862937	12863772	87.324	852
Chr01	12933823	12934673	82.243	856
Chr01	13085961	13086839	83.221	888
Chr01	14161867	14162765	82.249	907
Chr01	16648570	16649454	87.956	905
Chr01	19486796	19487618	87.911	852
Chr01	20933012	20932141	82.446	883
Chr01	21714291	21713454	85.094	852
Chr01	22262923	22263762	87.427	851
Chr01	22531532	22530689	81.524	866
Chr01	23067370	23068231	81.818	869
Chr01	25157077	25156207	81.911	879
Chr01	27952790	27953612	88.719	851
Chr01	28689048	28689941	80.916	917
Chr01	38160419	38159636	80.856	794
Chr01	39586656	39585769	92.359	903
Chr01	40232801	40233617	85.781	851
Chr01	41002403	41001572	82.243	856
Chr01	41883430	41882573	80.556	864
Chr01	43613809	43614642	80.796	854
Chr01	44084499	44083781	80.328	732
Chr01	46111200	46112097	80.392	918
Chr01	47193996	47193140	84.35	869
Chr01	49006699	49007551	80.42	858
Chr01	51723944	51723088	81.892	867
Chr01	53933327	53934088	81.057	776
Chr01	55467502	55468356	85.945	868
Chr02	3224338	3223481	85.566	866
Chr02	4616140	4615277	87.514	873
Chr02	4619835	4620612	87.205	805
Chr02	7040255	7039348	85.622	925
Chr02	7079363	7078482	88.145	911
Chr02	7161409	7160560	85.315	858
Chr02	9208367	9209210	85.198	858
Chr02	10464189	10465056	81.849	876
Chr02	11744162	11745070	82.552	917
Chr02	14604291	14603401	86.484	910
Chr02	16548085	16548922	81.439	862
Chr02	18066541	18067371	84.767	860
Chr02	19011540	19012355	82.26	823
Chr02	19650291	19649468	83.943	847
Chr02	29069152	29070036	81.14	912
Chr02	30224499	30225338	80.28	857
Chr02	32918679	32919525	80.559	859
Chr02	34281418	34280550	81.736	887
Chr02	39351301	39350403	81.559	911
Chr02	41842069	41841246	87.204	844
Chr02	43812375	43811556	85.781	858
Chr02	45220052	45220891	80.324	864
Chr02	45600344	45601192	82.699	867
Chr02	45777499	45776611	81.099	910
Chr02	47023551	47024396	84.677	868
Chr02	47268578	47269417	82.477	856
Chr02	50522954	50523803	82.771	859
Chr02	54424942	54425785	80.863	857
Chr02	55054967	55055810	81.434	851
Chr02	55166403	55167256	80.392	867
Chr02	59727787	59728694	91.475	915
Chr02	59772679	59771776	81.12	911
Chr02	59840607	59841434	88.746	853
Chr03	1276393	1277282	86.184	912
Chr03	4973667	4972854	82.567	826
Chr03	5182035	5181122	82.34	923
Chr03	5200186	5199345	85.059	850
Chr03	5213982	5213156	89.307	851
Chr03	6080874	6080032	80.562	854
Chr03	6507414	6506568	82.558	860
Chr03	7916198	7915341	80.6	866
Chr03	13237532	13238384	80.886	858
Chr03	16622421	16621560	81.43	867
Chr03	17205233	17204349	81.449	911
Chr03	18529746	18528896	80.394	862
Chr03	18866020	18866835	82.117	822
Chr03	20004372	20003539	81.861	849
Chr03	20762083	20761270	81.873	822
Chr03	30175965	30175120	85.397	856
Chr03	34880941	34881793	85.121	867
Chr03	34917158	34916345	88.955	842
Chr03	35947266	35948079	80.523	842
Chr03	36426129	36425297	85.816	839
Chr03	38798482	38799396	82.449	923
Chr03	40470263	40471117	81.524	866
Chr03	43281726	43282622	82.19	904
Chr04	3707390	3708255	81.582	885
Chr04	5105144	5104320	81.657	845
Chr04	5849379	5850218	85.106	846
Chr04	6750909	6751685	81.345	788
Chr04	7457989	7458833	83.778	863
Chr04	8783175	8782279	81.699	918
Chr04	15126033	15125218	80.288	832
Chr04	15957339	15956500	83.099	852
Chr04	18646470	18647325	83.237	865
Chr04	20191861	20191062	80.338	829
Chr04	30288462	30289306	81.228	863
Chr04	30660778	30659941	88.104	849
Chr04	31759814	31760665	83.547	857
Chr04	32042147	32041324	88.081	839
Chr04	33724110	33723210	80.858	909
Chr04	34153068	34152203	81.757	888
Chr04	34473861	34474774	80.732	929
Chr04	35971559	35970729	89.777	851
Chr04	41303448	41302621	80.234	855
Chr04	42837109	42837947	82.201	854
Chr04	43338497	43339376	80.667	900
Chr04	44324806	44325671	80.183	873
Chr04	48047834	48046927	91.913	915
Chr04	48055074	48054167	91.585	915
Chr04	49227487	49226642	81.417	861
Chr04	50431966	50431065	81.538	910
Chr04	51271804	51272710	89.508	915
Chr04	51641934	51642829	86.871	914
Chr04	54962169	54963060	86.389	911
Chr04	56488797	56487942	86.358	865
Chr04	56807818	56808643	85.948	854
Chr04	57945940	57945060	87.845	905
Chr04	58311897	58311134	87.183	788
Chr05	1471739	1472550	86.256	844
Chr05	3107899	3107013	86.689	909
Chr05	4514621	4515524	80.39	923
Chr05	4617845	4618655	87.544	843
Chr05	5222887	5222066	81.25	848
Chr05	5398201	5397370	80.588	850
Chr05	5916449	5917278	89.549	842
Chr05	9339487	9338750	81.208	745
Chr05	10798631	10797741	83.946	897
Chr05	14168383	14169209	80.801	849
Chr05	18099227	18098320	92.24	915
Chr05	19509677	19510504	81.294	850
Chr05	20448031	20448826	86.335	805
Chr05	20903164	20903997	81.946	853
Chr05	22475896	22476745	81.86	860
Chr05	28331331	28332152	81.199	851
Chr05	31997565	31996718	86.854	852
Chr05	32191646	32190748	81.759	921
Chr05	33518915	33518029	80.199	904
Chr05	33843514	33844355	81.368	848
Chr05	36958827	36957987	80.399	852
Chr05	38333036	38332185	82.093	860
Chr05	39054894	39054083	85.595	840
Chr05	39275610	39274769	80.372	861
Chr05	39367358	39368257	86.233	908
Chr05	40329091	40329944	83.314	869
Chr05	44979761	44980618	82.662	894
Chr05	45789915	45790814	80.543	920
Chr05	47622544	47621689	85.301	864
Chr05	50543106	50542250	82.007	867
Chr05	50582775	50583689	82.576	924
Chr05	50640882	50641791	100	910
Chr05	52424379	52425219	80.604	861
Chr05	52778855	52779747	84.039	921
Chr05	53622080	53622920	86.114	857
Chr05	53815321	53816203	80.2	899
Chr05	57532893	57532026	85.294	884
Chr05	57999165	58000074	93.1	913
Chr05	58142896	58141997	80.698	917
Chr05	58205061	58204169	82.088	910
Chr05	58350108	58349261	80.07	863
Chr05	61413047	61412188	85.813	867
Chr06	1702548	1703424	87.514	897
Chr06	3088038	3088929	80.109	920
Chr06	3901026	3900178	81.744	860
Chr06	4242603	4243492	80.239	921
Chr06	4309133	4309980	80.536	858
Chr06	4765894	4765065	83.863	849
Chr06	5091759	5090932	88.81	849
Chr06	5138787	5139683	81.12	911
Chr06	5533858	5533021	80.115	870
Chr06	5617043	5616200	80.372	861
Chr06	5743251	5744042	84.739	806
Chr06	9600012	9599213	85.928	803
Chr06	10169327	10168498	80.559	859
Chr06	11838850	11837997	82.326	860
Chr06	14222151	14223038	84.692	908
Chr06	14240936	14240135	85.749	814
Chr06	15871582	15872421	85.764	857
Chr06	18366723	18367493	81.313	792
Chr06	26567941	26568756	83.333	822
Chr06	26649553	26648717	81.087	846
Chr06	27513285	27512452	80.117	855
Chr06	27834835	27834033	84.644	814
Chr06	28218731	28219554	86.499	837
Chr06	31777619	31778510	80.635	914
Chr06	32939699	32938841	80.587	886
Chr06	35596098	35596991	80.656	915
Chr06	35887889	35888782	88.987	908
Chr06	36148934	36149815	85.144	902
Chr06	39638345	39639183	83.506	867
Chr06	39754038	39753199	88.484	851
Chr06	40225973	40226758	80.248	805
Chr07	5661878	5662714	81.861	849
Chr07	7004745	7005612	80.159	882
Chr07	7561211	7562083	86.329	907
Chr07	10582413	10581509	86.433	914
Chr07	11970482	11969662	88.305	838
Chr07	12109212	12108395	88.014	851
Chr07	12491052	12490272	82.554	791
Chr07	14638701	14637804	81.908	912
Chr07	15469535	15468693	80.231	865
Chr07	15934599	15935490	80.392	918
Chr07	19186300	19187201	88.499	913
Chr07	20841546	20840660	80.066	908
Chr07	21548526	21549432	89.727	915
Chr07	22354280	22355129	80.898	869
Chr07	23585233	23586060	87.456	853
Chr07	25653827	25652988	80.516	852
Chr07	26561885	26562784	90.241	912
Chr07	26832653	26833492	89.988	849
Chr07	28556864	28556015	80.161	867
Chr07	29081394	29080487	83.642	917
Chr07	29206388	29207217	80.831	866
Chr07	31372402	31371585	88.602	851
Chr07	32070674	32071487	81.63	822
Chr07	35563805	35562964	88.173	854
Chr07	36016488	36017377	86.842	912
Chr07	40832629	40833536	81.338	927
Chr07	41127604	41126789	81.068	824
Chr07	50894258	50895019	91.276	768
Chr07	53055543	53056289	81.3	754
Chr07	53148866	53148013	81.409	866
Chr07	55161182	55160384	81.751	811
Chr07	58564758	58565605	84.535	860
Chr07	58804195	58805009	82.339	821
Chr08	3606351	3607177	85.546	851
Chr08	6037021	6037869	85.814	860
Chr08	8047272	8046385	91	900
Chr08	8939830	8940654	86.268	852
Chr08	9478203	9477309	82.724	903
Chr08	9594293	9595050	86.744	777
Chr08	11893143	11892303	80.919	849
Chr08	15759789	15758939	83.977	855
Chr08	16947884	16947167	82.216	731
Chr08	21075637	21076493	82.448	866
Chr08	22785339	22784423	80.886	926
Chr08	23577420	23578268	80.42	858
Chr08	23597453	23596596	80.277	867
Chr08	25407721	25406918	80.779	822
Chr08	25687473	25688293	87.962	839
Chr08	26591932	26592790	82.564	866
Chr08	28302092	28302984	87.952	913
Chr08	29877926	29877005	80.321	935
Chr08	31295565	31296417	80.952	861
Chr08	35971576	35972436	81.285	887
Chr08	36761924	36761006	87.271	927
Chr08	36796858	36795975	87.583	902
Chr08	36983036	36983811	82.481	782
Chr08	39229151	39229998	84.284	859
Chr08	41024050	41024898	80.116	860
Chr08	42147075	42146235	81.119	858
Chr08	43788260	43787422	83.586	859
Chr08	43944345	43943479	83.886	875
Chr08	46076491	46075647	80.185	863
Chr08	49130732	49129825	80.344	931
Chr08	52346310	52347200	85.636	912
Chr08	53755114	53755977	81.081	888
Chr09	17932787	17931959	80.332	844
Chr09	20775255	20776108	85.383	862
Chr09	21274263	21273385	82.187	887
Chr09	22764056	22764930	80.474	886
Chr09	25399925	25399134	80.171	817
Chr09	26470406	26469590	84.254	851
Chr09	27575857	27576705	89.186	860
Chr09	29378464	29379309	85.565	859
Chr09	32159783	32158894	86.792	901
Chr09	32319409	32318549	82.163	869
Chr09	32770008	32770824	87.365	831
Chr09	33639582	33640432	81.075	856
Chr09	34579553	34578706	81.024	859
Chr09	41607869	41608712	80.947	866
Chr09	41642567	41643454	80.331	905
Chr09	47806149	47807050	80.565	921
Chr09	47817642	47818543	80.369	922
Chr09	48463209	48464025	84.841	851
Chr09	48556080	48556939	80.941	871
Chr09	49004785	49005683	80.978	920
Chr09	49476870	49476001	84.118	913
Chr09	49985037	49985922	82.759	899
Chr09	50128465	50129375	80.911	922
Chr09	50808069	50807170	81.978	910
Chr09	51156769	51157605	92.099	848
Chr09	52505245	52506104	83.986	868
Chr09	66603468	66604248	81.172	802
Chr09	67846771	67847581	87.394	825
Chr09	68623227	68622410	89.189	851
Chr09	69835365	69834535	87.426	843
Chr10	2497888	2497050	91.351	844
Chr10	3669616	3668798	84.061	847
Chr10	6667046	6666263	83.049	820
Chr10	7201124	7201954	89.424	851
Chr10	8287997	8287100	89.243	911
Chr10	11236808	11235982	80.425	848
Chr10	13578056	13578905	81.965	865
Chr10	13989479	13988586	81.888	911
Chr10	15030814	15031672	84.925	869
Chr10	15979661	15978819	83.274	849
Chr10	16790000	16789106	89.192	916
Chr10	16971606	16972479	80.179	893
Chr10	17356291	17357127	81.861	849
Chr10	18703023	18703847	84.247	857
Chr10	19790228	19791027	80.515	816
Chr10	19814551	19815454	80.656	915
Chr10	20453523	20452695	89.753	849
Chr10	21115732	21116570	80.667	869
Chr10	22219957	22219062	90.789	912
Chr10	26070504	26069669	81.412	850
Chr10	32160426	32159655	87.261	785
Chr10	37087858	37088709	81.512	860
Chr10	38278972	38279870	82.424	916
Chr10	41929166	41928281	80.461	911
Chr10	42204930	42205758	82.66	842
Chr10	42288314	42287504	85.802	817
Chr10	45126119	45125272	81.43	867
Chr10	52027526	52026616	89.565	920
Chr10	52894160	52893425	80.026	776
Chr10	53138208	53139063	81.965	865
Chr10	54732399	54733171	81.853	777
Chr10	56045287	56046112	87.085	844
Chr10	56332191	56333051	82.949	868
Chr10	56653534	56654440	91.347	913
Chr10	57408869	57409716	86.48	858
Chr10	57690406	57689564	80.913	854
Chr10	58160881	58161676	85.176	850
Chr10	58225664	58226514	85.88	864
Chr10	58874363	58875231	87.361	902
Chr10	60414546	60415277	80.418	766
Chr11	6253735	6254586	87.296	858
Chr11	8211564	8210678	86.674	908
Chr11	10441449	10440590	80.069	868
Chr11	12296844	12297743	81.868	910
Chr11	13633259	13634150	82.751	916
Chr11	15024944	15025787	86.604	851
Chr11	15592962	15593789	88.876	845
Chr11	16401039	16401826	81.602	799
Chr11	18219123	18218279	80.42	858
Chr11	20389616	20388781	83.818	859
Chr11	20638977	20639832	85.236	867
Chr11	24329748	24328935	83.212	822
Chr11	24603783	24602918	80.73	877
Chr11	24691212	24692009	86.889	839
Chr11	26779314	26780154	80.093	859
Chr11	30996681	30997593	80.021	931
Chr11	31900544	31899692	81.206	862
Chr11	34635687	34636473	80.27	816
Chr11	38260197	38259346	80.046	867
Chr11	40341944	40341118	86.134	851
Chr11	42671036	42671888	81.935	858
Chr11	42732612	42733431	80.42	858
Chr11	43265017	43264161	81.2	867
Chr11	43521041	43520130	80.347	921
Chr11	44284556	44283724	80.427	843
Chr11	44843586	44842839	83.489	751
Chr11	44862469	44861678	81.095	804
Chr11	45633936	45634763	84.561	855
Chr11	46420482	46421277	89.122	809
Chr11	47156525	47155678	80.858	862
Chr11	53955026	53954212	80.024	841
Chr11	57736207	57737095	87.802	910
Chr11	57994183	57995033	85.632	863
Chr12	1635920	1636781	86.301	876
Chr12	7478405	7479255	86.443	863
Chr12	8423041	8423918	86.667	900
Chr12	10403159	10402343	85.984	849
Chr12	11787140	11786301	83.196	851
Chr12	12102290	12103178	81.502	919
Chr12	18674769	18673924	80.769	858
Chr12	19518686	19519585	81.284	919
Chr12	22589494	22590343	80.161	867
Chr12	26268093	26267314	80.353	794
Chr12	27598422	27597601	86.369	851
Chr12	28333421	28332596	89.542	851
Chr12	30016792	30017637	80.185	863
Chr12	30581818	30582649	85.19	844
Chr12	30642083	30642897	89.43	842
Chr13	1878531	1879412	80.308	909
Chr13	7723298	7724184	86.298	905
Chr13	8376937	8376119	87.782	843
Chr13	9421143	9422033	86.732	912
Chr13	12593046	12592262	81.863	805
Chr13	13698532	13697707	84.505	839
Chr13	20432542	20431690	85.121	867
Chr13	20561108	20561829	88.919	749
Chr13	24684584	24685384	88.177	812
Chr13	24879088	24878350	81.402	742
Chr13	24894197	24893460	81.267	742
Chr13	28309581	28308725	86.044	867
Chr13	32018990	32019836	80.07	858
Chr13	32258048	32258909	84.824	883
Chr13	36164804	36163967	83.905	845
Chr13	37300466	37299652	89.311	842
Chr13	39563338	39562579	82.222	765
Chr13	40034364	40035214	81.336	868
Chr13	40509488	40510331	80.347	865
Chr13	41771495	41772319	80.118	850
Chr13	42230552	42229736	81.818	847
Chr13	43014208	43013299	95.824	910
Chr13	45734934	45735767	84.487	838
Chr13	47772830	47773668	81.069	861
Chr13	48033686	48034512	84.161	846
Chr13	48516981	48516091	86.181	919
Chr13	49083485	49082648	80.53	868
Chr13	50231622	50230731	80	910
Chr13	55944055	55944915	88.33	874
scaffold_130	10224	9380	86.581	857
scaffold_132	1360	2231	87.875	899
scaffold_14	1708786	1707935	80.858	862
scaffold_162	7894	6987	86.226	922
scaffold_17	27845	27036	82.007	817
scaffold_173	1848	2689	83.019	848
scaffold_181	3660	4549	88.048	912
scaffold_189	2805	3562	81.21	777
scaffold_192	3795	4694	90.659	910
scaffold_203	3151	4028	88.719	913
scaffold_213	5691	4871	87.782	843
scaffold_224	2926	3828	82.747	910
scaffold_232	6813	5917	80.849	919
scaffold_26	32628	33474	81.409	866
scaffold_260	3105	3910	80.44	818
scaffold_276	1651	2502	84.901	861
scaffold_294	3060	3961	80.194	929
scaffold_295	3222	4082	87.643	874
scaffold_305	2516	3344	84.431	835
scaffold_313	2128	2935	84.254	851
scaffold_314	5046	4237	88.124	842
scaffold_320	2593	3419	89.542	851
scaffold_327	5665	4836	83.841	854
scaffold_33	9440	8663	80.076	788
scaffold_333	746	1	87.467	766
scaffold_334	5784	5007	87.562	804
scaffold_335	7817	6971	85.631	856
scaffold_345	2099	2993	80.477	922
scaffold_348	6396	5554	87.5	856
scaffold_349	6802	5893	94.414	913
scaffold_350	5690	4841	81.053	855
scaffold_353	7210	6379	89.048	840
scaffold_370	2522	3374	86.936	865
scaffold_386	5870	5044	84.535	860
scaffold_411	5647	4771	81.117	895
scaffold_414	7314	6527	81.841	804
scaffold_423	392	1162	80.682	792
scaffold_439	7188	6429	86.01	772
scaffold_449	4678	3815	88.343	875
scaffold_480	5513	4702	86.977	837
scaffold_540	2249	3161	95.071	913
scaffold_568	4180	3271	95.295	914
scaffold_583	246	1141	85.855	912
scaffold_587	5223	4444	80.377	795
scaffold_613	4336	3507	88.717	842
scaffold_688	4614	3753	81.603	886
scaffold_732	1055	1950	87.952	913
scaffold_742	592	1379	81.149	801
scaffold_846	2349	3106	87.32	765
scaffold_96	2458	3217	83.486	763

## Sheet: Table S2-3
Table S2-3 The ICRd motifs and their constituents
ICRd motif			TR			CS
Location	Start	End	Location	Start	End	Location	Start	End
Chr01	7934360	7935990	Chr01	7935990	7935252	Chr01	7935251	7934360
Chr01	9390556	9392361	Chr01	9392361	9391445	Chr01	9391444	9390556
Chr01	9674837	9783649	Chr01	9783327	9783649	Chr01	9675645	9674837
Chr01	10770542	10772247	Chr01	10770542	10771317	Chr01	10771341	10772247
Chr01	12189880	12192437	Chr01	12189880	12191511	Chr01	12191535	12192437
Chr01	16647967	16649454	Chr01	16647967	16648569	Chr01	16648570	16649454
Chr01	39585769	39587403	Chr01	39587403	39586607	Chr01	39586656	39585769
Chr02	7039348	7041464	Chr02	7041464	7040318	Chr02	7040255	7039348
Chr02	7078482	7080366	Chr02	7080366	7079430	Chr02	7079363	7078482
Chr02	14603401	14604718	Chr02	14604718	14604286	Chr02	14604291	14603401
Chr02	59726876	59728694	Chr02	59726876	59727786	Chr02	59727787	59728694
Chr03	1275388	1277282	Chr03	1275388	1276172	Chr03	1276393	1277282
Chr04	48046927	48048750	Chr04	48048750	48047835	Chr04	48047834	48046927
Chr04	48054167	48055330	Chr04	48055330	48055098	Chr04	48055074	48054167
Chr04	51271201	51272710	Chr04	51271201	51271780	Chr04	51271804	51272710
Chr04	51641546	51642829	Chr04	51641546	51641910	Chr04	51641934	51642829
Chr04	54960828	54963060	Chr04	54960828	54962161	Chr04	54962169	54963060
Chr04	57945060	57946596	Chr04	57946596	57945900	Chr04	57945940	57945060
Chr05	3107013	3108386	Chr05	3108386	3107926	Chr05	3107899	3107013
Chr05	18098320	18101992	Chr05	18101992	18099227	Chr05	18099227	18098320
Chr05	33518029	33519507	Chr05	33519507	33519048	Chr05	33518915	33518029
Chr05	50639887	50641791	Chr05	50639887	50640859	Chr05	50640882	50641791
Chr05	52777595	52779747	Chr05	52777595	52778887	Chr05	52778855	52779747
Chr05	57532026	57533968	Chr05	57533968	57533002	Chr05	57532893	57532026
Chr05	57998166	58000074	Chr05	57998166	57999164	Chr05	57999165	58000074
Chr06	1701302	1703424	Chr06	1701302	1702413	Chr06	1702548	1703424
Chr06	14220961	14223038	Chr06	14220961	14222117	Chr06	14222151	14223038
Chr06	28217936	28219554	Chr06	28217936	28218658	Chr06	28218731	28219554
Chr06	35886948	35888782	Chr06	35886948	35887887	Chr06	35887889	35888782
Chr06	36148148	36149815	Chr06	36148148	36148946	Chr06	36148934	36149815
Chr07	7004354	7005612	Chr07	7004354	7004595	Chr07	7004745	7005612
Chr07	10581509	10583077	Chr07	10583077	10582372	Chr07	10582413	10581509
Chr07	19184251	19187201	Chr07	19184251	19186276	Chr07	19186300	19187201
Chr07	21547660	21549432	Chr07	21547660	21548502	Chr07	21548526	21549432
Chr07	26561614	26562784	Chr07	26561614	26561861	Chr07	26561885	26562784
Chr07	36015701	36017377	Chr07	36015701	36016487	Chr07	36016488	36017377
Chr08	8046385	8047849	Chr08	8047849	8047231	Chr08	8047272	8046385
Chr08	36761006	36762796	Chr08	36762796	36761925	Chr08	36761924	36761006
Chr08	36795975	36798030	Chr08	36798030	36796850	Chr08	36796858	36795975
Chr08	52345766	52347200	Chr08	52345766	52346309	Chr08	52346310	52347200
Chr09	32158894	32160515	Chr09	32160515	32159827	Chr09	32159783	32158894
Chr09	49476001	49477130	Chr09	49476870	49477130	Chr09	49476870	49476001
Chr09	51155971	51157605	Chr09	51155971	51156768	Chr09	51156769	51157605
Chr10	2497050	2500297	Chr10	2500297	2497817	Chr10	2497888	2497050
Chr10	8287100	8289312	Chr10	8289312	8288060	Chr10	8287997	8287100
Chr10	16789106	16790731	Chr10	16790731	16790001	Chr10	16790000	16789106
Chr10	22219062	22220299	Chr10	22220299	22219981	Chr10	22219957	22219062
Chr10	52026616	52028178	Chr10	52028178	52027527	Chr10	52027526	52026616
Chr10	56652404	56654440	Chr10	56652404	56653522	Chr10	56653534	56654440
Chr10	58873401	58875231	Chr10	58873401	58874380	Chr10	58874363	58875231
Chr11	8210678	8212322	Chr11	8212322	8211546	Chr11	8211564	8210678
Chr11	13632307	13634150	Chr11	13632307	13633277	Chr11	13633259	13634150
Chr11	46419249	46421277	Chr11	46419249	46420386	Chr11	46420482	46421277
Chr11	57735947	57737095	Chr11	57735947	57736207	Chr11	57736207	57737095
Chr12	1634863	1636781	Chr12	1634863	1635772	Chr12	1635920	1636781
Chr12	10402343	10403824	Chr12	10403824	10403160	Chr12	10403159	10402343
Chr13	7722466	7724184	Chr13	7722466	7723170	Chr13	7723298	7724184
Chr13	9419881	9422033	Chr13	9419881	9421116	Chr13	9421143	9422033
Chr13	32257253	32258909	Chr13	32257253	32258029	Chr13	32258048	32258909
Chr13	43013299	43014878	Chr13	43014878	43014208	Chr13	43014208	43013299
Chr13	48516091	48518036	Chr13	48518036	48516982	Chr13	48516981	48516091
Chr13	50230731	50232309	Chr13	50232309	50231653	Chr13	50231622	50230731
scaffold_132	1180	2231	scaffold_132	1180	1374	scaffold_132	1360	2231
scaffold_162	6987	9026	scaffold_162	9026	7956	scaffold_162	7894	6987
scaffold_181	2573	4549	scaffold_181	2573	3682	scaffold_181	3660	4549
scaffold_192	3535	4694	scaffold_192	3535	3795	scaffold_192	3795	4694
scaffold_260	2370	3910	scaffold_260	2370	2986	scaffold_260	3105	3910
scaffold_540	1450	3161	scaffold_540	1450	2248	scaffold_540	2249	3161
scaffold_568	3271	4419	scaffold_568	4419	4204	scaffold_568	4180	3271
scaffold_583	1	1141	scaffold_583	1	222	scaffold_583	246	1141
scaffold_732	589	1950	scaffold_732	589	1031	scaffold_732	1055	1950
scaffold_846	968	3106	scaffold_846	968	2252	scaffold_846	2349	3106
