# Supplementary material for: Identification of a genome-specific repetitive element in the Gossypium D genome
Source: PeerJ. 2020 Jan 3;8:e8344. doi: 10.7717/peerj.8344 (PMC6944119; doi:10.7717/peerj.8344)
Supplement: Table S3 [file peerj-08-8344-s003.xlsx]

## Sheet: Table S3
Table S3 The structures of the LTR-TEs harboring the ICRd motif
LTR TEs				ICRd motif			GAG		AP		RT		RH		INT		l.LTR		r.LTR		LTRs
Location	Start	End	Annotation	Location	Start	End	Start	End	Start	End	Start	End	Start	End	Start	End	Start	End	Start	End	Distance	MYA
Chr01	7929175	7938465	ID=347883.413264;Name=LTR_Gr_chr_04_879;Target=LTR_Gr_chr_04_879 271 10890	Chr01	7934360	7935990	2980	2718	-	-	-	-	-	-	4270	4212	9	447	8844	9285	3.3	126.923
Chr01	9384673	9395217	ID=347883.786928;Name=LTR_Gr_chr_09_2254;Target=LTR_Gr_chr_09_2254 807 11151	Chr01	9390556	9392361	3758	3497	-	-	-	-	-	-	5070	5023	807	1632	9720	10536	2.37	91.1538
Chr01	9673996	9678794	ID=347883.286026;Name=LTR_Gr_chr_13_3111;Target=LTR_Gr_chr_13_3111 5510 10241	Chr01	9674837	9783649	-	-	-	-	-	-	-	-	-	-	-	-	-	-	-	-
Chr01	10768790	10773557	ID=347883.471860;Name=LTR_Gr_chr_12_2834;Target=LTR_Gr_chr_12_2834 5300 10078	Chr01	10770542	10772247	-	-	-	-	-	-	-	-	380	319	-	-	-	-	-	-
Chr01	12187179	12198779	ID=347883.416439;Name=LTR_Gr_chr_11_2729;Target=LTR_Gr_chr_11_2729 18 11445	Chr01	12189880	12192437	7474	7737	-	-	-	-	-	-	-	-	26	735	9589	10289	3.85	148.077
Chr01	16645620	16655016	ID=347883.17609;Name=LTR_Gr_chr_01_55;Target=LTR_Gr_chr_01_55 1148 10631	Chr01	16647967	16649454	6095	6358	-	-	-	-	-	-	-	-	1454	1661	2525	2736	20.38	783.846
Chr01	39579187	39589805	ID=347883.107053;Name=LTR_Gr_chr_10_2357;Target=LTR_Gr_chr_10_2357 1 10860	Chr01	39585769	39587403	4397	4136	-	-	-	-	-	-	-	-	1523	2270	9838	10588	0.27	10.3846
Chr02	7034357	7042869	ID=347883.715727;Name=LTR_Gr_chr_04_949;Target=LTR_Gr_chr_04_949 1 10313	Chr02	7039348	7041464	-	-	-	-	-	-	-	-	4108	4034	-	-	-	-	-	-
Chr02	7072900	7083516	ID=347883.715772;Name=LTR_Gr_chr_04_879;Target=LTR_Gr_chr_04_879 1240 11770	Chr02	7078482	7080366	3326	3065	-	-	-	-	-	-	4636	4568	396	1272	9734	10599	0.7	26.9231
Chr02	14597849	14606769	ID=347883.843079;Name=LTR_Gr_chr_03_557;Target=LTR_Gr_chr_03_557 1102 10280	Chr02	14603401	14604718	3307	3045	-	-	-	-	-	-	4617	4557	-	-	-	-	-	-
Chr02	59724049	59737590	ID=347883.228060;Name=LTR_Gr_chr_04_879;Target=LTR_Gr_chr_04_879 789 12570	Chr02	59726876	59728694	6894	7157	-	-	-	-	-	-	-	-	807	983	9952	10124	2.52	96.9231
Chr03	1273741	1282704	ID=347883.668092;Name=LTR_Gr_chr_03_541;Target=LTR_Gr_chr_03_541 1200 10211	Chr03	1275388	1277282	3177	2915	-	-	-	-	-	-	4497	4435	-	-	-	-	-	-
Chr04	48041895	48050254	ID=347883.591905;Name=LTR_Gr_chr_04_949;Target=LTR_Gr_chr_04_949 1 10050	Chr04	48046927	48048750	-	-	-	-	-	-	-	-	4097	4049	-	-	-	-	-	-
Chr04	48050285	48056860	ID=347883.591907;Name=LTR_Gr_chr_04_949;Target=LTR_Gr_chr_04_949 6959 8722	Chr04	48054167	48055330	-	-	-	-	-	-	-	-	2947	2892	-	-	-	-	-	-
Chr04	51268706	51278079	ID=347883.288002;Name=LTR_Gr_chr_10_2357;Target=LTR_Gr_chr_10_2357 1070 10241	Chr04	51271201	51272710	3146	2886	-	-	-	-	-	-	4427	4359	33	1012	8380	9353	0.63	24.2308
Chr04	51639744	51649383	ID=347883.687919;Name=LTR_Gr_chr_10_2357;Target=LTR_Gr_chr_10_2357 1 9913	Chr04	51641546	51642829	4343	4083	-	-	-	-	-	-	5642	5581	18	855	8341	9196	5.49	211.154
Chr04	54958400	54964685	ID=347883.675937;Name=LTR_Gr_chr_01_55;Target=LTR_Gr_chr_01_55 5345 10941	Chr04	54960828	54963060	-	-	-	-	-	-	-	-	400	336	-	-	-	-	-	-
Chr04	57940270	57948036	ID=347883.616918;Name=RLG_G_GR150L14_10983;Target=RLG_G_GR150L14_10983 1104 9137	Chr04	57945060	57946596	5216	5478	-	-	-	-	-	-	3927	3975	-	-	-	-	-	-
Chr05	3104354	3110816	ID=347883.613799;Name=LTR_Gr_chr_06_1296;Target=LTR_Gr_chr_06_1296 3998 10605	Chr05	3107013	3108386	402	141	-	-	-	-	-	-	1724	1676	-	-	-	-	-	-
Chr05	18092179	18104698	ID=347883.519775;Name=LTR_Gr_chr_01_55;Target=LTR_Gr_chr_01_55 54 12448	Chr05	18098320	18101992	-	-	-	-	-	-	-	-	5204	5148	1215	2403	11304	12494	9.7	373.077
Chr05	33515066	33521534	ID=347883.818382;Name=LTR_Gr_chr_05_1105;Target=LTR_Gr_chr_05_1105 4109 10511	Chr05	33518029	33519507	-	-	-	-	-	-	-	-	2028	1810	-	-	-	-	-	-
Chr05	50630368	50648361	ID=347883.566438;Name=LTR_Gr_chr_01_55;Target=LTR_Gr_chr_01_55 18 11277	Chr05	50639887	50641791	13281	13019	-	-	-	-	-	-	5752	5705	947	2425	9752	11228	2.79	107.308
Chr05	52774983	52784573	ID=347883.235918;Name=LTR_Gr_chr_04_949;Target=LTR_Gr_chr_04_949 1 11159	Chr05	52777595	52779747	-	-	-	-	-	-	-	-	-	-	20	932	8531	9448	4.4	169.231
Chr05	57525724	57536679	ID=347883.638599;Name=LTR_Gr_chr_05_1268;Target=LTR_Gr_chr_05_1268 1 10941	Chr05	57532026	57533968	4119	3857	-	-	-	-	-	-	5398	5346	1165	2033	10075	10950	1.4	53.8462
Chr05	57995613	58007400	ID=347883.165117;Name=LTR_Gr_chr_01_55;Target=LTR_Gr_chr_01_55 134 13941	Chr05	57998166	58000074	7364	7627	5632	5877	-	-	-	-	-	-	15	544	9573	10091	4.08	156.923
Chr06	1698329	1708892	ID=347883.253902;Name=LTR_Gr_chr_06_1296;Target=LTR_Gr_chr_06_1296 1199 11747	Chr06	1701302	1703424	3265	3003	-	-	-	-	-	-	4521	4458	109	1144	9507	10521	13.11	504.231
Chr06	14218539	14224375	ID=347883.862508;Name=LTR_Gr_chr_06_1296;Target=LTR_Gr_chr_06_1296 5123 10941	Chr06	14220961	14223038	-	-	-	-	-	-	-	-	399	325	-	-	-	-	-	-
Chr06	28216378	28224233	ID=347883.86548;Name=LTR_Gr_chr_12_2834;Target=LTR_Gr_chr_12_2834 1906 9907	Chr06	28217936	28219554	2484	2223	-	-	-	-	-	-	3751	3692	-	-	-	-	-	-
Chr06	35885244	35893579	ID=347883.354719;Name=LTR_Gr_chr_04_949;Target=LTR_Gr_chr_04_949 1 10142	Chr06	35886948	35888782	-	-	-	-	-	-	-	-	3885	3821	-	-	-	-	-	-
Chr06	36145340	36151090	ID=347883.573142;Name=LTR_Gr_chr_01_55;Target=LTR_Gr_chr_01_55 1745 11073	Chr06	36148148	36149815	-	-	-	-	-	-	-	-	379	325	-	-	-	-	-	-
Chr07	6999290	7010217	ID=347883.696527;Name=LTR_Gr_chr_07_1715;Target=LTR_Gr_chr_07_1715 1952 11445	Chr07	7004354	7005612	-	-	-	-	-	-	-	-	3334	3280	-	-	-	-	-	-
Chr07	10575398	10585868	ID=347883.402547;Name=LTR_Gr_chr_08_1797;Target=LTR_Gr_chr_08_1797 1 11369	Chr07	10581509	10583077	-	-	-	-	-	-	-	-	5171	5121	113	2363	8182	10442	12.32	473.846
Chr07	19182817	19192364	ID=347883.282220;Name=LTR_Gr_chr_01_55;Target=LTR_Gr_chr_01_55 1130 10636	Chr07	19184251	19187201	6505	6768	-	-	-	-	-	-	-	-	1521	1816	2837	3138	11.91	458.077
Chr07	21546110	21550415	ID=347883.76322;Name=LTR_Gr_chr_04_949;Target=LTR_Gr_chr_04_949 2630 7067	Chr07	21547660	21549432	-	-	-	-	-	-	-	-	-	-	-	-	-	-	-	-
Chr07	26557976	26568329	ID=347883.390306;Name=LTR_Gr_chr_08_1797;Target=LTR_Gr_chr_08_1797 269 11369	Chr07	26561614	26562784	3339	3078	-	-	-	-	-	-	4626	4537	271	1200	9406	10341	11.99	461.154
Chr07	36013517	36018702	ID=347883.522398;Name=LTR_Gr_chr_03_541;Target=LTR_Gr_chr_03_541 5038 10105	Chr07	36015701	36017377	-	-	-	-	-	-	-	-	-	-	-	-	-	-	-	-
Chr08	8039731	8050828	ID=347883.834004;Name=LTR_Gr_chr_08_1785;Target=LTR_Gr_chr_08_1785 1 11073	Chr08	8046385	8047849	4483	4221	-	-	-	-	-	-	5763	5688	1361	2380	10056	11074	1.59	61.1538
Chr08	36759741	36764185	ID=347883.619830;Name=LTR_Gr_chr_08_1785;Target=LTR_Gr_chr_08_1785 5390 9935	Chr08	36761006	36762796	-	-	-	-	-	-	-	-	378	302	-	-	-	-	-	-
Chr08	36791253	36800035	ID=347883.619874;Name=LTR_Gr_chr_11_2729;Target=LTR_Gr_chr_11_2729 1851 10371	Chr08	36795975	36798030	2532	2271	-	-	-	-	-	-	3793	3740	-	-	-	-	-	-
Chr08	52344487	52348518	ID=347883.860504;Name=LTR_Gr_chr_03_541;Target=LTR_Gr_chr_03_541 5127 9207	Chr08	52345766	52347200	-	-	-	-	-	-	-	-	385	337	-	-	-	-	-	-
Chr09	32153522	32161881	ID=347883.634998;Name=LTR_Gr_chr_09_2059;Target=LTR_Gr_chr_09_2059 1053 9447	Chr09	32158894	32160515	3172	2910	-	-	-	-	-	-	4442	4388	-	-	-	-	-	-
Chr09	49474674	49479836	ID=347883.125699;Name=LTR_Gr_chr_09_2015;Target=LTR_Gr_chr_09_2015 4776 9973	Chr09	49476001	49477130	-	-	-	-	-	-	-	-	-	-	-	-	-	-	-	-
Chr09	51153921	51158625	ID=347883.419301;Name=LTR_Gr_chr_04_949;Target=LTR_Gr_chr_04_949 799 7351	Chr09	51155971	51157605	-	-	-	-	-	-	-	-	-	-	-	-	-	-	-	-
Chr10	2495001	2502029	ID=347883.10502;Name=LTR_Gr_chr_01_55;Target=LTR_Gr_chr_01_55 4754 11343	Chr10	2497050	2500297	-	-	-	-	-	-	-	-	1031	981	-	-	-	-	-	-
Chr10	8280360	8291744	ID=347883.104361;Name=LTR_Gr_chr_01_55;Target=LTR_Gr_chr_01_55 355 11445	Chr10	8287100	8289312	4522	4260	-	-	-	-	-	-	5808	5739	1375	1850	10403	10870	1.54	59.2308
Chr10	16783888	16792284	ID=347883.240001;Name=LTR_Gr_chr_08_1797;Target=LTR_Gr_chr_08_1797 1320 10272	Chr10	16789106	16790731	2935	2675	-	-	-	-	-	-	4271	4107	-	-	-	-	-	-
Chr10	22213560	22222195	ID=347883.651081;Name=LTR_Gr_chr_10_2357;Target=LTR_Gr_chr_10_2357 1063 9757	Chr10	22219062	22220299	3246	2985	-	-	-	-	-	-	4605	4548	-	-	-	-	-	-
Chr10	52021537	52031135	ID=347883.641210;Name=LTR_Gr_chr_04_879;Target=LTR_Gr_chr_04_879 1100 11445	Chr10	52026616	52028178	-	-	-	-	-	-	-	-	4300	4254	1022	1467	9153	9575	0.47	18.0769
Chr10	56651000	56659281	ID=347883.601999;Name=LTR_Gr_chr_04_949;Target=LTR_Gr_chr_04_949 1 9799	Chr10	56652404	56654440	-	-	-	-	-	-	-	-	3915	3860	-	-	-	-	-	-
Chr10	58871286	58876474	ID=347883.475298;Name=LTR_Gr_chr_10_2527;Target=LTR_Gr_chr_10_2527 5220 10468	Chr10	58873401	58875231	-	-	-	-	-	-	-	-	-	-	-	-	-	-	-	-
Chr11	8209352	8213956	ID=347883.757520;Name=LTR_Gr_chr_05_1268;Target=LTR_Gr_chr_05_1268 5089 9782	Chr11	8210678	8212322	-	-	-	-	-	-	-	-	398	324	-	-	-	-	-	-
Chr11	13629896	13635483	ID=347883.492010;Name=LTR_Gr_chr_11_2581;Target=LTR_Gr_chr_11_2581 16366 21970	Chr11	13632307	13634150	-	-	-	-	-	-	-	-	394	348	-	-	-	-	-	-
Chr11	46418025	46422672	ID=347883.155530;Name=LTR_Gr_chr_11_2729;Target=LTR_Gr_chr_11_2729 5247 9916	Chr11	46419249	46421277	-	-	-	-	-	-	-	-	396	328	-	-	-	-	-	-
Chr11	57733056	57755734	ID=347883.589950;Name=LTR_Gr_chr_04_879;Target=LTR_Gr_chr_04_879 1 16316	Chr11	57735947	57737095	-	-	-	-	-	-	-	-	-	-	-	-	-	-	-	-
Chr12	1634271	1638099	ID=347883.849277;Name=LTR_Gr_chr_05_1268;Target=LTR_Gr_chr_05_1268 5068 8907	Chr12	1634863	1636781	-	-	-	-	-	-	-	-	-	-	-	-	-	-	-	-
Chr12	10401847	10406509	ID=347883.484795;Name=LTR_Gr_chr_10_2357;Target=LTR_Gr_chr_10_2357 6166 10837	Chr12	10402343	10403824	-	-	-	-	-	-	-	-	-	-	-	-	-	-	-	-
Chr13	7720738	7725502	ID=347883.229790;Name=LTR_Gr_chr_06_1296;Target=LTR_Gr_chr_06_1296 5262 10107	Chr13	7722466	7724184	-	-	-	-	-	-	-	-	-	-	-	-	-	-	-	-
Chr13	9417119	9423351	ID=347883.205759;Name=LTR_Gr_chr_03_541;Target=LTR_Gr_chr_03_541 5214 11277	Chr13	9419881	9422033	-	-	-	-	-	-	-	-	384	336	-	-	-	-	-	-
Chr13	32253356	32266273	ID=347883.315621;Name=LTR_Gr_chr_11_2729;Target=LTR_Gr_chr_11_2729 3 11151	Chr13	32257253	32258909	5136	4875	-	-	-	-	-	-	6433	6385	747	1464	10636	11354	4.92	189.231
Chr13	43007061	43018080	ID=347883.453351;Name=LTR_Gr_chr_09_2142;Target=LTR_Gr_chr_09_2142 477 11578	Chr13	43013299	43014878	4161	3900	-	-	-	-	-	-	-	-	1234	1530	10336	10635	4.54	174.615
Chr13	48510881	48519905	ID=347883.211946;Name=LTR_Gr_chr_05_1268;Target=LTR_Gr_chr_05_1268 1227 10110	Chr13	48516091	48518036	2967	2706	-	-	-	-	-	-	4264	4205	-	-	-	-	-	-
Chr13	50225176	50236378	ID=347883.204566;Name=LTR_Gr_chr_12_2890;Target=LTR_Gr_chr_12_2890 1288 16856	Chr13	50230731	50232309	3166	2904	-	-	-	-	-	-	4429	4374	-	-	-	-	-	-
scaffold_132	695	7801	ID=347883.435933;Name=LTR_Gr_chr_10_2527;Target=LTR_Gr_chr_10_2527 1259 8019	scaffold_132	1180	2231	3362	3100	-	-	-	-	-	-	4647	4589	-	-	-	-	-	-
scaffold_162	3745	10682	ID=347883.734701;Name=LTR_Gr_chr_01_55;Target=LTR_Gr_chr_01_55 5392 15026	scaffold_162	6987	9026	-	-	-	-	-	-	-	-	379	322	-	-	-	-	-	-
scaffold_181	1	9829	ID=347883.734836;Name=LTR_Gr_chr_11_2729;Target=LTR_Gr_chr_11_2729 1351 11237	scaffold_181	2573	4549	3047	2786	-	-	-	-	-	-	4353	4275	10	269	9115	9382	7.68	295.385
scaffold_192	35	9617	ID=347883.734894;Name=LTR_Gr_chr_04_949;Target=LTR_Gr_chr_04_949 1 11369	scaffold_192	3535	4694	-	-	-	-	-	-	-	-	-	-	-	-	-	-	-	-
scaffold_260	1	9369	ID=347883.100039;Name=LTR_Gr_chr_13_3130;Target=LTR_Gr_chr_13_3130 1598 9928	scaffold_260	2370	3910	6420	6683	-	-	-	-	-	-	-	-	50	653	8717	9357	0.85	32.6923
scaffold_540	1	6274	ID=347883.796611;Name=LTR_Gr_chr_06_1296;Target=LTR_Gr_chr_06_1296 370 9585	scaffold_540	1450	3161	6420	6683	-	-	-	-	-	-	-	-	-	-	-	-	-	-
scaffold_568	2	7437	ID=347883.796750;Name=LTR_Gr_chr_13_3111;Target=LTR_Gr_chr_13_3111 3075 10816	scaffold_568	3271	4419	1187	926	-	-	-	-	-	-	-	-	-	-	-	-	-	-
scaffold_583	1	2440	ID=347883.566789;Name=LTR_Gr_chr_04_949;Target=LTR_Gr_chr_04_949 2258 4759	scaffold_583	1	1141	-	-	-	-	-	-	-	-	-	-	-	-	-	-	-	-
scaffold_732	9	4198	ID=347883.688470;Name=LTR_Gr_chr_04_949;Target=LTR_Gr_chr_04_949 1312 5171	scaffold_732	589	1950	-	-	-	-	-	-	-	-	-	-	-	-	-	-	-	-
scaffold_846	23	3139	ID=347883.141400;Name=LTR_Gr_chr_11_2729;Target=LTR_Gr_chr_11_2729 6569 9610	scaffold_846	968	3106	-	-	-	-	-	-	-	-	-	-	-	-	-	-	-	-
