# Supplementary material for: Identification of a genome-specific repetitive element in the Gossypium D genome
Source: PeerJ. 2020 Jan 3;8:e8344. doi: 10.7717/peerj.8344 (PMC6944119; doi:10.7717/peerj.8344)
Supplement: Table S4 [file peerj-08-8344-s004.xlsx]

## Sheet: Table S4-1
Table S4-1 The information of the two homologous segments
	D501_9633533_9699033				A201_129978952_130050452
	name	chromosome	Start	end	name	chromosome	start	end
SSR	NBRI_e0278	Chr01	10730588	10730918	NBRI_e0278	Ca1	129341749	129342078
	MUSS0390	Chr01	9687964	9688607	MUSS0390	Ca1	130038237	130038503
	MUCS0487	Chr01	9687964	9688607	MUCS0487	Ca1	130038297	130038474
Genes	Gorai.001G089100.v2.1	Chr01	9633456	9635234	Cotton_A_30814_BGI-A2_v1.0	Ca1	129991035	129991657
	Gorai.001G089200.v2.1	Chr01	9635445	9638499	Cotton_A_30813_BGI-A2_v1.0	Ca1	129997715	129998275
	Gorai.001G089300.v2.1	Chr01	9656330	9658909	Cotton_A_30812_BGI-A2_v1.0	Ca1	130018051	130020359
	Gorai.001G089400.v2.1	Chr01	9687665	9690202	Cotton_A_30811_BGI-A2_v1.0	Ca1	130037983	130039629

## Sheet: Table S4-2
Table S4-2 The repeats annotation of the two insertions in A201_129978952_130050452
Name	From	To	Name	From	To	Class	Dir	Sim	Pos/Mm:Ts	Score
Ca1_129986978_129999101_insertion1	1384	7214	MuDR-1_GAr	1771	7621	DNA/MuDR	c	0.9483	1.4536	48064
Ca1_129986978_129999101_insertion1	7215	9409	Gypsy-23_GAr-LTR	1	2099	LTR/Gypsy	d	0.9663	1.5	16027
Ca1_129986978_129999101_insertion1	9413	10151	Gypsy-17_GAr-LTR	2404	3141	LTR/Gypsy	d	0.9405	1.2647	6011
Ca1_129986978_129999101_insertion1	10152	12011	MuDR-1_GAr	1	1779	DNA/MuDR	c	0.9673	1.5143	14486
Ca1_130005438_130016930_insertion2	160	292	Gypsy-22B_GAr-LTR	1	126	LTR/Gypsy	d	0.814	1.4	664
Ca1_130005438_130016930_insertion2	352	1382	Gypsy-22B_GAr-LTR	1718	2768	LTR/Gypsy	d	0.7649	1.72	4131
Ca1_130005438_130016930_insertion2	1385	4816	Gypsy-52_GR-I	1	3438	LTR/Gypsy	d	0.861	1.342	23571
Ca1_130005438_130016930_insertion2	4818	5047	Gypsy-48_GAr-I	6314	6563	LTR/Gypsy	c	0.8051	1.25	1230
Ca1_130005438_130016930_insertion2	5162	5417	Gypsy-57_GR-I	2730	2988	LTR/Gypsy	c	0.7778	1.5625	1111
Ca1_130005438_130016930_insertion2	5444	7976	Gypsy-52_GR-LTR	1	2726	LTR/Gypsy	d	0.7621	1.6768	8462
Ca1_130005438_130016930_insertion2	7977	8022	Gypsy-6_GAr-LTR	2691	2737	LTR/Gypsy	d	0.766	1	285
Ca1_130005438_130016930_insertion2	8299	8415	Copia-54_GR-LTR	1638	1756	LTR/Copia	d	0.7542	1.4737	546
Ca1_130005438_130016930_insertion2	8418	8943	Copia-54_GR-LTR	1878	2390	LTR/Copia	d	0.8401	1.5227	2761
Ca1_130005438_130016930_insertion2	9720	9795	CR1-7_CRem	2863	2930	NonLTR/CR1	c	0.7945	1.6	216
Ca1_130005438_130016930_insertion2	10112	10172	BEL32-I_DR	4424	4487	LTR/BEL	c	0.7581	1.8571	236
Ca1_130005438_130016930_insertion2	10716	10759	DIRS-2_MLP-I	14615	14656	LTR/DIRS	c	0.8182	1	214
