# Supplementary material for: Identification of a genome-specific repetitive element in the Gossypium D genome
Source: PeerJ. 2020 Jan 3;8:e8344. doi: 10.7717/peerj.8344 (PMC6944119; doi:10.7717/peerj.8344)
Supplement: Table S5 [file peerj-08-8344-s005.xlsx]

## Sheet: Table S5-1
Table S5-1 Blast results of the ICRd motif with (AD)1-BGI
Query	Subject	Identity	Align_length	Mismatches	Gaps	Query_start	Query_en	Subject_start	Subject_end	Expec	Score
Chr05_50640020_50641880	At_chr2	85.26	1899	213	43	1	1861	5845666	5847535	0	1893
Chr05_50640020_50641880	Dt_chr10	89.34	1886	166	19	1	1861	608186	610061	0	2337
Chr05_50640020_50641880	Dt_chr8	87.75	1886	179	30	2	1861	43752564	43754423	0	2156
Chr05_50640020_50641880	Dt_chr10	86.14	1883	215	28	1	1861	687869	686011	0	1989
Chr05_50640020_50641880	Dt_chr10	87.02	1880	198	27	1	1861	25290579	25292431	0	2078
Chr05_50640020_50641880	Dt_chr10	83.61	1879	224	47	1	1858	22328230	22326415	0	1687
Chr05_50640020_50641880	Dt_chr5	83.86	1877	252	43	11	1861	1249157	1247306	0	1740
Chr05_50640020_50641880	Dt_chr5	89.02	1876	167	30	1	1861	35592132	35593983	0	2287
Chr05_50640020_50641880	Dt_chr6	80.01	1876	292	46	7	1856	28068078	28069896	0	1310
Chr05_50640020_50641880	Dt_chr1	85.23	1875	210	46	1	1846	77861129	77862965	0	1866
Chr05_50640020_50641880	Dt_chr3	86.99	1875	210	27	1	1861	27789118	27787264	0	2080
Chr05_50640020_50641880	Dt_chr11	87.09	1874	211	26	1	1861	31523951	31525806	0	2091
Chr05_50640020_50641880	Dt_chr13	85.27	1874	231	32	1	1861	52464942	52466783	0	1890
Chr05_50640020_50641880	Dt_chr12	86.23	1873	229	25	1	1861	7388410	7390265	0	2002
Chr05_50640020_50641880	At_chr7	80.73	1873	299	39	1	1846	14229995	14228158	0	1402
Chr05_50640020_50641880	Dt_chr1	88.62	1872	185	24	1	1861	42804190	42802336	0	2252
Chr05_50640020_50641880	Dt_chr8	80.02	1872	303	38	1	1856	14890060	14891876	0	1319
Chr05_50640020_50641880	Dt_chr11	87.18	1872	212	25	1	1861	2919199	2921053	0	2102
Chr05_50640020_50641880	At_chr5	82.16	1872	277	37	1	1846	33498180	33500020	0	1554
Chr05_50640020_50641880	Dt_chr2	88.35	1871	193	23	1	1861	46245773	46247628	0	2224
Chr05_50640020_50641880	Dt_chr11	87.76	1871	192	27	1	1861	17086557	17088400	0	2152
Chr05_50640020_50641880	Dt_chr13	85.57	1871	211	35	2	1861	49309664	49311486	0	1905
Chr05_50640020_50641880	Dt_chr10	87.43	1870	197	23	1	1861	47026138	47027978	0	2117
Chr05_50640020_50641880	scaffold544.1	84.91	1869	236	32	1	1846	19449	17604	0	1847
Chr05_50640020_50641880	scaffold7659.1	80.36	1869	292	42	1	1846	6169	4353	0	1349
Chr05_50640020_50641880	At_chr8	80.26	1869	294	42	1	1846	77118629	77116813	0	1338
Chr05_50640020_50641880	Dt_chr10	85.87	1868	234	24	7	1861	2881745	2883595	0	1960
Chr05_50640020_50641880	Dt_chr5	87.26	1868	194	30	2	1858	22964250	22962416	0	2091
Chr05_50640020_50641880	Dt_chr8	86.13	1867	220	19	1	1861	4177190	4179023	0	1977
Chr05_50640020_50641880	Dt_chr3	86.86	1864	206	27	7	1861	19112443	19114276	0	2049
Chr05_50640020_50641880	Dt_chr11	85.54	1854	217	31	21	1861	10172037	10170222	0	1892
Chr05_50640020_50641880	Dt_chr1	83.36	1851	191	67	1	1824	37760915	37759155	0	1604
Chr05_50640020_50641880	scaffold3541.1	85.06	1814	202	38	64	1861	20349	18589	0	1784
Chr05_50640020_50641880	scaffold3541.1	85.06	1814	202	38	64	1861	62377	60617	0	1784
Chr05_50640020_50641880	Dt_chr7	86.23	1801	223	20	71	1861	45554522	45556307	0	1929
Chr05_50640020_50641880	Dt_chr5	84.72	1773	230	33	25	1783	9280318	9278573	0	1735
Chr05_50640020_50641880	Dt_chr12	81.32	1772	250	44	1	1725	28973437	28975174	0	1363
Chr05_50640020_50641880	Dt_chr8	81.41	1748	270	36	1	1725	4987165	4988880	0	1376
Chr05_50640020_50641880	Dt_chr8	81.35	1748	269	33	1	1725	34986028	34984315	0	1369
Chr05_50640020_50641880	Dt_chr3	81.46	1748	269	36	1	1725	11201259	11199544	0	1382
Chr05_50640020_50641880	scaffold7317.1	81.58	1748	267	34	1	1725	564	2279	0	1393
Chr05_50640020_50641880	Dt_chr4	80.78	1748	281	34	1	1725	26046212	26044497	0	1315
Chr05_50640020_50641880	scaffold6013.1	80.72	1748	276	36	1	1725	6398	4689	0	1304
Chr05_50640020_50641880	Dt_chr2	81	1747	266	41	7	1725	14620431	14618723	0	1327
Chr05_50640020_50641880	At_chr7	85.46	1747	212	33	132	1861	11761078	11759357	0	1781
Chr05_50640020_50641880	Dt_chr9	80.71	1747	281	36	2	1725	43349356	43347643	0	1308
Chr05_50640020_50641880	Dt_chr11	82.02	1746	262	31	1	1725	60181916	60183630	0	1437
Chr05_50640020_50641880	scaffold293.1	80.58	1746	287	34	2	1725	223570	225285	0	1299
Chr05_50640020_50641880	scaffold10268.1	81.71	1744	272	32	1	1725	708	2423	0	1410
Chr05_50640020_50641880	Dt_chr12	81.01	1743	286	27	1	1725	17907514	17909229	0	1343
Chr05_50640020_50641880	scaffold1094.1	83.73	1739	204	48	156	1861	265662	263970	0	1570
Chr05_50640020_50641880	Dt_chr5	88.81	1716	170	19	156	1861	8465684	8467387	0	2085
Chr05_50640020_50641880	Dt_chr10	83.71	1700	245	24	177	1861	26018696	26020378	0	1576
Chr05_50640020_50641880	Dt_chr9	83.88	1700	207	45	177	1846	18328549	18330211	0	1559
Chr05_50640020_50641880	Dt_chr1	89.42	1692	155	20	179	1861	40441876	40443552	0	2111
Chr05_50640020_50641880	Dt_chr6	83.77	1670	233	31	204	1861	22173632	22171989	0	1548
Chr05_50640020_50641880	scaffold544.1	80.18	1650	283	26	93	1725	503816	505438	0	1195
Chr05_50640020_50641880	Dt_chr2	85.51	1642	203	22	226	1860	46700952	46702565	0	1681
Chr05_50640020_50641880	Dt_chr10	80.23	1624	265	33	125	1725	2738620	2737030	0	1170
Chr05_50640020_50641880	Dt_chr2	80.06	1575	265	28	169	1725	20351916	20350373	0	1123
Chr05_50640020_50641880	Dt_chr7	80.24	1569	250	36	303	1846	11793477	11795010	0	1125
Chr05_50640020_50641880	Dt_chr11	80.22	1567	255	34	180	1723	35394837	35393303	0	1125
Chr05_50640020_50641880	Dt_chr1	80.36	1497	249	25	247	1725	69227907	69226438	0	1094
note: We exhibited all the matching hits in size of larger than 1kb; the part with grey backgroud include the matching hits with Identity>80%, Align raitio >80%.

## Sheet: Table S5-2
Table S5-2 Blast results of the ICRd motif with (AD)1-NBI
Query	Subject	Identity	Align_length	Mismatches	Gaps	Query_start	Query_en	Subject_start	Subject_end	Expec	Score
Chr05_50640020_50641880	scaffold3717_D01	85.04	1899	217	43	1	1861	10301	8432	0	1871
Chr05_50640020_50641880	D06	89.55	1886	161	20	1	1861	58298060	58299934	0	2359
Chr05_50640020_50641880	scaffold4160_D06	85.99	1885	214	30	1	1861	13464	15322	0	1973
Chr05_50640020_50641880	D06	83.65	1884	215	54	1	1858	8385538	8387354	0	1687
Chr05_50640020_50641880	D11	81.67	1882	270	41	1	1861	57644846	57643019	0	1495
Chr05_50640020_50641880	D12	83.25	1881	258	38	1	1861	8843930	8845773	0	1676
Chr05_50640020_50641880	D06	84.31	1880	255	31	1	1861	3404020	3402162	0	1801
Chr05_50640020_50641880	D08	80.32	1880	288	47	1	1856	18028211	18026390	0	1347
Chr05_50640020_50641880	D09	80.04	1879	296	45	1	1856	15493184	15491362	0	1319
Chr05_50640020_50641880	D02	89.13	1876	165	30	1	1861	44737188	44735337	0	2298
Chr05_50640020_50641880	D02	86.08	1875	228	29	1	1861	37202026	37203881	0	1986
Chr05_50640020_50641880	D03	87.09	1875	208	27	1	1861	7780612	7782466	0	2091
Chr05_50640020_50641880	D12	80.27	1875	293	44	1	1856	25463198	25461382	0	1341
Chr05_50640020_50641880	D06	86.23	1874	228	24	1	1861	54964738	54962882	0	2004
Chr05_50640020_50641880	scaffold4464_D10	87.46	1874	204	27	1	1861	7197	5342	0	2130
Chr05_50640020_50641880	scaffold7024	80.84	1874	287	49	2	1846	8810	6980	0	1406
Chr05_50640020_50641880	D07	80.73	1873	299	39	1	1846	44494447	44492610	0	1402
Chr05_50640020_50641880	D11	86.23	1873	229	24	2	1861	35073085	35071229	0	2002
Chr05_50640020_50641880	D11	86.07	1873	199	34	1	1861	54519546	54517724	0	1956
Chr05_50640020_50641880	D04	86.39	1873	226	25	1	1861	45251457	45249602	0	2019
Chr05_50640020_50641880	D05	80.67	1873	291	47	2	1846	57781345	57779516	0	1387
Chr05_50640020_50641880	D07	88.51	1872	187	24	1	1861	2880355	2882209	0	2241
Chr05_50640020_50641880	D07	84.29	1872	231	43	1	1846	44160883	44162717	0	1770
Chr05_50640020_50641880	D10	87.18	1872	212	25	1	1861	7821898	7820044	0	2102
Chr05_50640020_50641880	D10	85.52	1872	220	35	1	1846	57324543	57326389	0	1908
Chr05_50640020_50641880	D01	88.35	1871	193	23	1	1861	12010469	12012324	0	2224
Chr05_50640020_50641880	D13	85.57	1871	211	35	2	1861	9406132	9404310	0	1905
Chr05_50640020_50641880	D12	86	1871	214	26	1	1861	7303339	7305171	0	1960
Chr05_50640020_50641880	D03	87.16	1869	203	23	1	1861	36387151	36388990	0	2087
Chr05_50640020_50641880	D13	85.98	1869	228	24	1	1861	5991744	5989902	0	1969
Chr05_50640020_50641880	D06	87.37	1868	201	22	2	1861	50094538	50092698	0	2109
Chr05_50640020_50641880	D02	87.37	1868	193	29	2	1858	55512736	55514571	0	2102
Chr05_50640020_50641880	D08	85.12	1868	234	32	1	1846	55602026	55600181	0	1869
Chr05_50640020_50641880	D06	86.31	1863	195	39	25	1861	5925213	5927041	0	1973
Chr05_50640020_50641880	D10	85.98	1855	224	28	21	1861	12059579	12057747	0	1953
Chr05_50640020_50641880	D09	88.33	1851	186	26	25	1861	40824894	40826728	0	2194
Chr05_50640020_50641880	D11	88.23	1844	192	21	25	1861	33964449	33966274	0	2180
Chr05_50640020_50641880	D12	83.54	1835	199	56	10	1824	2682658	2680907	0	1620
Chr05_50640020_50641880	D10	87.76	1805	184	29	66	1861	17766121	17767897	0	2074
Chr05_50640020_50641880	D02	85.48	1797	220	33	1	1783	65742799	65741030	0	1834
Chr05_50640020_50641880	D06	80.59	1752	277	38	1	1725	55089051	55090766	0	1293
Chr05_50640020_50641880	D10	81.79	1752	255	41	1	1725	5544925	5543211	0	1410
Chr05_50640020_50641880	D12	81.35	1748	269	33	1	1725	38516676	38518389	0	1369
Chr05_50640020_50641880	D12	81.72	1745	270	32	1	1725	7814266	7812551	0	1410
Chr05_50640020_50641880	D08	80.63	1745	286	34	2	1724	55337339	55335625	0	1303
Chr05_50640020_50641880	D05	81.66	1745	269	33	1	1725	29027229	29028942	0	1402
Chr05_50640020_50641880	D01	83.9	1739	201	48	156	1861	4479457	4481149	0	1587
Chr05_50640020_50641880	D04	81.12	1711	269	33	38	1725	42124421	42126100	0	1323
Chr05_50640020_50641880	D01	80.61	1707	281	28	38	1725	41178120	41179795	0	1273
Chr05_50640020_50641880	D08	80.49	1707	285	30	38	1725	56051784	56053461	0	1264
Chr05_50640020_50641880	D12	87.87	1706	161	25	179	1861	46641271	46642953	0	1962
Chr05_50640020_50641880	D05	83.65	1700	211	45	177	1846	49796915	49795253	0	1537
Chr05_50640020_50641880	D07	89.42	1692	155	20	179	1861	5674229	5672553	0	2111
Chr05_50640020_50641880	D09	83.89	1670	231	31	204	1861	26975504	26977147	0	1559
Chr05_50640020_50641880	D01	85.51	1642	203	22	226	1860	12620206	12618593	0	1681
Chr05_50640020_50641880	D08	80.34	1577	260	33	169	1725	18725378	18723832	0	1149
Chr05_50640020_50641880	D04	80.37	1574	265	26	169	1725	35523706	35525252	0	1155
Chr05_50640020_50641880	D04	87.06	1569	169	28	307	1861	11029057	11027509	0	1742
Chr05_50640020_50641880	D11	80.42	1568	247	36	303	1845	14860000	14858468	0	1140
Chr05_50640020_50641880	D04	80.82	1543	245	35	38	1564	29391299	29389792	0	1162

## Sheet: Table S5-3
Table S5-3 Blast results of the ICRd motif with (AD)1-HAU
Query	Subject	Identity	Align_length	Mismatches	Gaps	Query_start	Query_en	Subject_start	Subject_end	Expec	Score
Chr05_50640020_50641880	Ghir_D01	85.045	1899	217	43	1	1861	5707970	5706101	0	1871
Chr05_50640020_50641880	Ghir_D11	81.303	1888	262	54	1	1861	62371804	62369981	0	1447
Chr05_50640020_50641880	Ghir_D06	85.995	1885	214	30	1	1861	60677730	60675872	0	1973
Chr05_50640020_50641880	Ghir_D06	83.652	1884	215	54	1	1858	9154688	9156504	0	1687
Chr05_50640020_50641880	Ghir_D12	86.776	1883	203	35	1	1861	43167320	43169178	0	2056
Chr05_50640020_50641880	Ghir_D06	83.883	1880	263	31	1	1861	4256378	4254520	0	1757
Chr05_50640020_50641880	Ghir_D10	87.167	1878	205	31	1	1861	33554161	33556019	0	2100
Chr05_50640020_50641880	Ghir_D08	80.245	1878	287	49	4	1856	18183140	18181322	0	1336
Chr05_50640020_50641880	Ghir_D02	89.072	1876	166	30	1	1861	46620773	46618922	0	2292
Chr05_50640020_50641880	Ghir_D02	85.76	1875	226	35	1	1861	39098246	39100093	0	1945
Chr05_50640020_50641880	Ghir_D03	87.093	1875	208	27	1	1861	7890638	7892492	0	2091
Chr05_50640020_50641880	Ghir_D06	86.126	1874	230	24	1	1861	57121422	57119566	0	1993
Chr05_50640020_50641880	Ghir_D07	84.739	1874	219	46	1	1846	48505183	48507017	0	1814
Chr05_50640020_50641880	Ghir_D11	86.119	1873	198	34	1	1861	59223678	59221856	0	1962
Chr05_50640020_50641880	Ghir_D07	80.726	1873	299	39	1	1846	48902117	48900280	0	1402
Chr05_50640020_50641880	Ghir_D04	86.546	1873	223	25	1	1861	49980788	49978933	0	2036
Chr05_50640020_50641880	Ghir_D05	80.726	1873	290	47	2	1846	59136612	59134783	0	1393
Chr05_50640020_50641880	Ghir_D11	86.592	1872	225	21	1	1861	35955052	35956908	0	2043
Chr05_50640020_50641880	Ghir_D07	88.622	1872	185	24	1	1861	3356699	3358553	0	2252
Chr05_50640020_50641880	Ghir_D10	87.179	1872	212	25	1	1861	8201308	8199454	0	2102
Chr05_50640020_50641880	Ghir_D12	80.128	1872	300	41	1	1856	15929236	15931051	0	1330
Chr05_50640020_50641880	Ghir_D05	82.158	1872	277	37	1	1846	54213496	54211656	0	1554
Chr05_50640020_50641880	Ghir_D01	88.348	1871	193	23	1	1861	13331589	13333444	0	2224
Chr05_50640020_50641880	Ghir_D12	85.997	1871	214	26	1	1861	7255010	7256842	0	1960
Chr05_50640020_50641880	Ghir_D13	85.569	1871	211	35	2	1861	9400508	9398686	0	1905
Chr05_50640020_50641880	Ghir_D06	87.433	1870	197	23	1	1861	52446698	52444858	0	2117
Chr05_50640020_50641880	Ghir_D11	88.925	1869	180	23	1	1861	34743984	34745833	0	2279
Chr05_50640020_50641880	Ghir_D10	85.072	1869	223	41	1	1846	60530731	60532566	0	1855
Chr05_50640020_50641880	Ghir_D03	87.052	1869	205	23	1	1861	42412634	42414473	0	2076
Chr05_50640020_50641880	Ghir_D13	85.928	1869	229	24	1	1861	6020099	6018257	0	1964
Chr05_50640020_50641880	Ghir_D13	80.364	1869	292	42	1	1846	54203560	54205376	0	1349
Chr05_50640020_50641880	Ghir_D02	87.313	1868	194	29	2	1858	57333799	57335634	0	2097
Chr05_50640020_50641880	Ghir_D10	87.734	1867	200	24	1	1861	18207220	18209063	0	2152
Chr05_50640020_50641880	Ghir_D08	85.378	1867	230	31	1	1846	58203642	58201798	0	1895
Chr05_50640020_50641880	Ghir_D06	89.223	1865	167	18	21	1861	60598494	60600348	0	2300
Chr05_50640020_50641880	Ghir_D06	86.312	1863	195	39	25	1861	6738772	6740600	0	1973
Chr05_50640020_50641880	Ghir_D10	85.984	1855	224	28	21	1861	12533814	12531982	0	1953
Chr05_50640020_50641880	Ghir_D12	83.333	1854	192	67	1	1827	2860087	2858324	0	1604
Chr05_50640020_50641880	Ghir_D09	88.331	1851	186	26	25	1861	42975620	42977454	0	2194
Chr05_50640020_50641880	Ghir_D04	87.017	1810	183	33	81	1861	11653744	11651958	0	1993
Chr05_50640020_50641880	Ghir_D02	85.531	1797	219	33	1	1783	68212772	68211003	0	1840
Chr05_50640020_50641880	Ghir_D12	81.003	1795	283	36	7	1777	7922366	7920606	0	1373
Chr05_50640020_50641880	Ghir_D09	80.649	1788	294	34	1	1770	31442418	31444171	0	1338
Chr05_50640020_50641880	Ghir_D04	80.319	1753	276	43	2	1725	23415312	23417024	0	1262
Chr05_50640020_50641880	Ghir_D10	81.678	1752	255	43	1	1725	6124078	6122366	0	1397
Chr05_50640020_50641880	Ghir_D06	80.811	1751	275	37	1	1725	57246438	57248153	0	1315
Chr05_50640020_50641880	Ghir_D12	81.35	1748	270	37	1	1725	7787155	7785441	0	1371
Chr05_50640020_50641880	Ghir_D12	81.35	1748	269	33	1	1725	41659701	41661414	0	1369
Chr05_50640020_50641880	Ghir_D04	80.892	1748	270	41	2	1725	40314532	40316239	0	1319
Chr05_50640020_50641880	Ghir_D13	80.721	1748	272	36	1	1725	52103919	52102214	0	1301
Chr05_50640020_50641880	Ghir_D05	80.71	1747	281	36	2	1725	29171586	29173299	0	1308
Chr05_50640020_50641880	Ghir_D04	81.386	1746	274	32	1	1725	47062743	47064458	0	1376
Chr05_50640020_50641880	Ghir_D08	80.641	1746	286	34	2	1725	57943200	57941485	0	1304
Chr05_50640020_50641880	Ghir_D07	81.709	1744	270	29	2	1725	34952483	34954197	0	1408
Chr05_50640020_50641880	Ghir_D01	80.562	1744	260	49	7	1725	51625988	51624299	0	1269
Chr05_50640020_50641880	Ghir_D04	81.422	1744	277	32	1	1725	34294055	34292340	0	1382
Chr05_50640020_50641880	Ghir_D01	83.869	1742	202	48	153	1861	5054726	5056421	0	1587
Chr05_50640020_50641880	Ghir_D13	81.081	1739	276	32	8	1725	34036612	34034906	0	1339
Chr05_50640020_50641880	Ghir_D05	80.61	1738	276	40	133	1846	22333673	22331973	0	1286
Chr05_50640020_50641880	Ghir_D03	81.065	1727	273	34	21	1725	40295943	40297637	0	1328
Chr05_50640020_50641880	Ghir_D08	80.269	1708	286	32	38	1725	58703218	58704894	0	1240
Chr05_50640020_50641880	Ghir_D12	87.866	1706	161	25	179	1861	49549636	49551318	0	1962
Chr05_50640020_50641880	Ghir_D05	83.617	1703	212	45	177	1849	50954009	50952344	0	1537
Chr05_50640020_50641880	Ghir_D07	89.421	1692	155	20	179	1861	6016543	6014867	0	2111
Chr05_50640020_50641880	Scaffold1967	85.518	1678	176	37	198	1861	28213	26589	0	1690
Chr05_50640020_50641880	Ghir_D09	83.832	1670	232	31	204	1861	28924133	28925776	0	1554
Chr05_50640020_50641880	Ghir_D01	85.505	1642	203	22	226	1860	13931635	13930022	0	1681
Chr05_50640020_50641880	Ghir_D08	80.342	1577	260	33	169	1725	18886244	18884698	0	1149
Chr05_50640020_50641880	Ghir_D11	80.421	1568	247	36	303	1845	15044899	15043367	0	1140

## Sheet: Table S5-4
Table S5-4 Blast results of the ICRd motif with (AD)1-ZJU
Query	Subject	Identity	Align_length	Mismatches	Gaps	Query_start	Query_en	Subject_start	Subject_end	Expec	Score
Chr05_50640020_50641880	Gbar_D09	83.078	1891	245	52	1	1858	29080148	29081996	0	1650
Chr05_50640020_50641880	Gbar_D09	83.598	1890	242	50	1	1858	29100779	29102632	0	1711
Chr05_50640020_50641880	Gbar_D06	83.758	1884	213	54	1	1858	8597142	8598958	0	1698
Chr05_50640020_50641880	Gbar_D01	82.909	1884	262	41	1	1861	5887705	5889551	0	1640
Chr05_50640020_50641880	Gbar_D06	84.309	1880	255	31	1	1861	3959694	3957836	0	1801
Chr05_50640020_50641880	Gbar_D12	87.021	1880	205	30	1	1861	39992701	39994560	0	2084
Chr05_50640020_50641880	Gbar_D04	83.83	1880	239	39	2	1861	44030615	44032449	0	1727
Chr05_50640020_50641880	Gbar_D07	84.976	1877	212	45	3	1849	44418119	44416283	0	1840
Chr05_50640020_50641880	Gbar_D02	88.913	1876	173	27	1	1861	44821851	44819996	0	2279
Chr05_50640020_50641880	Gbar_D02	86.347	1875	223	29	1	1861	37567082	37568937	0	2013
Chr05_50640020_50641880	Gbar_D07	80.309	1874	304	42	1	1846	46306983	46305147	0	1356
Chr05_50640020_50641880	Gbar_D06	85.859	1874	235	24	1	1861	53598513	53596657	0	1965
Chr05_50640020_50641880	Gbar_D10	81.207	1873	286	45	1	1846	59815456	59817289	0	1448
Chr05_50640020_50641880	Gbar_D03	87.24	1873	211	24	1	1861	7746467	7748323	0	2109
Chr05_50640020_50641880	Gbar_D12	80.352	1873	301	40	1	1856	27134314	27132492	0	1358
Chr05_50640020_50641880	Gbar_D11	86.218	1872	232	22	1	1861	35047360	35045504	0	2004
Chr05_50640020_50641880	Gbar_D10	87.447	1872	208	24	1	1861	32909139	32910994	0	2130
Chr05_50640020_50641880	Gbar_D10	87.179	1872	212	25	1	1861	7702544	7700690	0	2102
Chr05_50640020_50641880	Gbar_D03	86.538	1872	207	31	1	1861	7158295	7156458	0	2019
Chr05_50640020_50641880	Gbar_D04	86.432	1872	227	23	1	1861	46217571	46215716	0	2025
Chr05_50640020_50641880	Gbar_D02	87.386	1871	189	33	1	1858	55361837	55363673	0	2104
Chr05_50640020_50641880	Gbar_D07	88.776	1871	185	22	1	1861	3312360	3314215	0	2268
Chr05_50640020_50641880	Gbar_D10	86.317	1871	216	26	1	1861	59920855	59922695	0	2001
Chr05_50640020_50641880	Gbar_D10	85.355	1871	224	36	2	1847	57992953	57994798	0	1892
Chr05_50640020_50641880	Gbar_D13	85.195	1871	218	33	2	1861	8979321	8977499	0	1866
Chr05_50640020_50641880	Gbar_D09	84.118	1870	261	29	3	1861	27401215	27403059	0	1775
Chr05_50640020_50641880	Gbar_D08	87.968	1870	198	23	2	1861	4083357	4085209	0	2182
Chr05_50640020_50641880	Gbar_D06	87.54	1870	195	22	1	1861	49040178	49038338	0	2128
Chr05_50640020_50641880	Gbar_D12	85.775	1870	220	25	1	1861	7002890	7004722	0	1938
Chr05_50640020_50641880	Gbar_D05	82.246	1870	279	33	1	1846	54076193	54074353	0	1565
Chr05_50640020_50641880	Gbar_D05	81.23	1870	292	41	1	1846	53076449	53078283	0	1454
Chr05_50640020_50641880	Gbar_D03	87.319	1869	202	21	1	1861	41292306	41294147	0	2106
Chr05_50640020_50641880	Gbar_D13	80.203	1869	295	42	1	1846	50787286	50789102	0	1332
Chr05_50640020_50641880	Gbar_D08	85.171	1868	233	32	1	1846	55565465	55563620	0	1875
Chr05_50640020_50641880	Gbar_D05	80.46	1868	304	38	2	1846	60472543	60470714	0	1371
Chr05_50640020_50641880	Gbar_D11	88.806	1867	186	18	1	1861	33991703	33993552	0	2268
Chr05_50640020_50641880	Gbar_D10	87.895	1867	197	24	1	1861	17620782	17622625	0	2169
Chr05_50640020_50641880	Gbar_D06	86.259	1863	196	39	25	1861	6156210	6158038	0	1967
Chr05_50640020_50641880	Gbar_D11	85.215	1860	192	52	11	1861	56380008	56378223	0	1834
Chr05_50640020_50641880	Gbar_D10	86.53	1856	219	27	21	1861	11905858	11904019	0	2013
Chr05_50640020_50641880	Gbar_D09	88.331	1851	187	26	25	1861	41615272	41617107	0	2194
Chr05_50640020_50641880	Gbar_D12	83.522	1851	194	61	1	1827	2766506	2764743	0	1626
Chr05_50640020_50641880	Gbar_D04	87.017	1810	183	33	81	1861	11100616	11098830	0	1993
Chr05_50640020_50641880	Gbar_D02	85.356	1796	223	32	1	1783	66075838	66074070	0	1823
Chr05_50640020_50641880	Gbar_D12	81.798	1791	276	28	7	1777	7661621	7659861	0	1456
Chr05_50640020_50641880	Gbar_D10	81.507	1752	261	40	1	1725	5724016	5722301	0	1382
Chr05_50640020_50641880	Gbar_D01	80.982	1751	273	37	1	1725	60464586	60466302	0	1334
Chr05_50640020_50641880	Gbar_D06	80.8	1750	256	56	1	1725	53724302	53725996	0	1297
Chr05_50640020_50641880	Gbar_D13	80.789	1749	274	36	1	1725	48847284	48845574	0	1312
Chr05_50640020_50641880	Gbar_D08	81.35	1748	271	34	1	1725	56803347	56805062	0	1371
Chr05_50640020_50641880	Gbar_D12	80.95	1748	275	35	1	1725	38466265	38467977	0	1330
Chr05_50640020_50641880	Gbar_D04	81.465	1748	267	37	2	1725	22502166	22503880	0	1380
Chr05_50640020_50641880	Gbar_D01	80.606	1748	283	33	1	1725	51695121	51693407	0	1299
Chr05_50640020_50641880	Gbar_D06	81.626	1747	262	38	1	1725	53729603	53731312	0	1393
Chr05_50640020_50641880	Gbar_D04	80.939	1747	279	34	2	1725	36686033	36687748	0	1332
Chr05_50640020_50641880	Gbar_D12	81.558	1746	271	33	1	1725	7526333	7524618	0	1393
Chr05_50640020_50641880	Scaffold2350	81.844	1746	257	40	1	1725	7882	6176	0	1413
Chr05_50640020_50641880	Gbar_D07	81.777	1745	267	34	2	1725	34662173	34663887	0	1413
Chr05_50640020_50641880	Gbar_D04	81.375	1745	274	31	1	1725	30643279	30641566	0	1375
Chr05_50640020_50641880	Gbar_D02	81.479	1744	276	28	1	1725	19700935	19699220	0	1387
Chr05_50640020_50641880	Gbar_D01	83.888	1744	197	52	153	1861	5255366	5257060	0	1587
Chr05_50640020_50641880	Gbar_D05	80.495	1738	279	38	133	1846	22097192	22095491	0	1277
Chr05_50640020_50641880	Gbar_D13	80.887	1737	281	31	8	1725	30853693	30851989	0	1321
Chr05_50640020_50641880	Gbar_D03	81.101	1725	277	31	21	1725	39334776	39336471	0	1334
Chr05_50640020_50641880	Gbar_D08	80.573	1709	283	32	37	1725	55293793	55292114	0	1271
Chr05_50640020_50641880	Gbar_D08	80.246	1706	292	27	38	1725	55989614	55991292	0	1242
Chr05_50640020_50641880	Gbar_D12	87.984	1706	159	25	179	1861	46393052	46394734	0	1973
Chr05_50640020_50641880	Gbar_D05	83.852	1703	209	46	174	1846	42035950	42037616	0	1561
Chr05_50640020_50641880	Gbar_D07	89.492	1694	150	21	179	1861	6015400	6013724	0	2117
Chr05_50640020_50641880	Gbar_D05	85.442	1676	184	31	197	1861	53632263	53630637	0	1688
Chr05_50640020_50641880	Gbar_D06	80.431	1579	255	31	169	1725	19813352	19811806	0	1155
Chr05_50640020_50641880	Gbar_D01	80.557	1579	259	29	166	1725	43295590	43297139	0	1171
Chr05_50640020_50641880	Gbar_D11	80.293	1568	249	35	303	1845	14750924	14749392	0	1129

## Sheet: Table S5-5
Table S5-5 Blast results of the ICRd motif with (AD)2-HAUv1
Query	Subject	Identity	Align_length	Mismatches	Gaps	Query_start	Query_en	Subject_start	Subject_end	Expec	Score
Chr05_50640020_50641880	gnl|AD2_NBI|scaffold16010	83.11	1900	237	47	2	1861	113366	111511	0	1653
Chr05_50640020_50641880	gnl|AD2_NBI|scaffold474	85.33	1874	244	26	2	1861	450214	452070	0	1908
Chr05_50640020_50641880	gnl|AD2_NBI|scaffold18238	87.23	1872	211	25	1	1861	4829	2975	0	2108
Chr05_50640020_50641880	gnl|AD2_NBI|scaffold6316	86.54	1872	207	31	1	1861	280197	282034	0	2019
Chr05_50640020_50641880	gnl|AD2_NBI|scaffold10506	86.61	1867	210	25	1	1858	111710	109875	0	2026
Chr05_50640020_50641880	gnl|AD2_NBI|scaffold22224	81.94	1866	291	28	1	1846	153769	155608	0	1537
Chr05_50640020_50641880	gnl|AD2_NBI|scaffold11370	85.45	1863	198	48	25	1861	202241	204056	0	1871
Chr05_50640020_50641880	gnl|AD2_NBI|Dt06	85.45	1863	198	48	25	1861	5838348	5840163	0	1871
Chr05_50640020_50641880	gnl|AD2_NBI|scaffold6902	80.62	1811	289	39	62	1846	258701	256927	0	1343
Chr05_50640020_50641880	gnl|AD2_NBI|Dt07	80.62	1811	289	39	62	1846	49556799	49555025	0	1343
Chr05_50640020_50641880	gnl|AD2_NBI|scaffold4882	81.7	1798	277	30	1	1777	459993	461759	0	1450
Chr05_50640020_50641880	gnl|AD2_NBI|scaffold998	86.44	1770	204	27	109	1861	512376	510626	0	1906
Chr05_50640020_50641880	gnl|AD2_NBI|scaffold1784	88.19	1769	166	30	1	1741	251307	253060	0	2069
Chr05_50640020_50641880	gnl|AD2_NBI|scaffold14174	81.21	1746	277	32	1	1725	53040	54755	0	1360
Chr05_50640020_50641880	gnl|AD2_NBI|scaffold3781	84.35	1744	214	40	127	1846	276578	274870	0	1653
Chr05_50640020_50641880	gnl|AD2_NBI|scaffold3430	85.96	1710	203	23	160	1861	123655	125335	0	1794
Chr05_50640020_50641880	gnl|AD2_NBI|scaffold4645	80.25	1706	292	27	38	1725	151541	153219	0	1242
Chr05_50640020_50641880	gnl|AD2_NBI|Dt08	80.25	1706	292	27	38	1725	58363986	58365664	0	1242
Chr05_50640020_50641880	gnl|AD2_NBI|scaffold9105	85.5	1676	183	31	197	1861	18724	17098	0	1694
Chr05_50640020_50641880	gnl|AD2_NBI|scaffold8012	85.42	1674	192	26	7	1671	40496	42126	0	1692
Chr05_50640020_50641880	gnl|AD2_NBI|Dt12	85.42	1674	192	26	7	1671	7648135	7649765	0	1692
Chr05_50640020_50641880	gnl|AD2_NBI|scaffold1632	83.66	1665	238	27	207	1861	531277	532917	0	1537
Chr05_50640020_50641880	gnl|AD2_NBI|Dt09	83.66	1665	238	27	207	1861	28666837	28668477	0	1537
Chr05_50640020_50641880	gnl|AD2_NBI|scaffold2359	88.12	1658	172	21	209	1861	218232	216595	0	1947
Chr05_50640020_50641880	gnl|AD2_NBI|scaffold5216	81.15	1655	251	37	1	1629	351956	353575	0	1271
Chr05_50640020_50641880	gnl|AD2_NBI|scaffold12060	84.73	1650	209	28	227	1861	29389	27768	0	1611
Chr05_50640020_50641880	gnl|AD2_NBI|Dt06	83.39	1644	186	48	77	1698	8573927	8575505	0	1443
Chr05_50640020_50641880	gnl|AD2_NBI|scaffold41340	83.41	1640	185	48	81	1698	4	1578	0	1441
Chr05_50640020_50641880	gnl|AD2_NBI|scaffold5531	82.74	1593	216	43	294	1858	442275	440714	0	1363
Chr05_50640020_50641880	gnl|AD2_NBI|scaffold8639	80.35	1578	258	32	169	1725	15682	17228	0	1149
Chr05_50640020_50641880	gnl|AD2_NBI|scaffold5770	83.97	1560	200	31	1	1547	175217	173695	0	1450
Chr05_50640020_50641880	gnl|AD2_NBI|Dt02	83.97	1560	200	31	1	1547	69249225	69247703	0	1450
Chr05_50640020_50641880	gnl|AD2_NBI|Dt06	81.37	1492	226	32	394	1861	9895517	9896980	0	1168
Chr05_50640020_50641880	gnl|AD2_NBI|scaffold11338	81.37	1492	226	32	394	1861	1423	2886	0	1168
Chr05_50640020_50641880	gnl|AD2_NBI|Dt01	83.93	1475	158	47	420	1861	3976376	3977804	0	1338

## Sheet: Table S5-6
Table S5-6 Blast results of the ICRd motif with (AD)2-CAS
Query	Subject	Identity	Align_length	Mismatches	Gaps	Query_start	Query_en	Subject_start	Subject_end	Expec	Score
Chr05_50640020_50641880	Dt_S0012_D12	85.23	1923	197	63	1	1861	36863216	36865113	0	1897
Chr05_50640020_50641880	Dt_S0009_D09	82.69	1889	254	54	9	1858	27384092	27385946	0	1609
Chr05_50640020_50641880	Dt_S0001_D01	85.46	1885	225	32	1	1861	4748110	4749969	0	1917
Chr05_50640020_50641880	Dt_S0006_D06	84.88	1878	233	43	7	1861	50594506	50596355	0	1847
Chr05_50640020_50641880	Dt_S0004_D04	86.14	1876	224	29	1	1861	43755446	43753592	0	1991
Chr05_50640020_50641880	Dt_S0009_D09	80.48	1875	295	41	1	1856	14424336	14426158	0	1369
Chr05_50640020_50641880	Dt_S0003_D03	86.87	1874	216	26	1	1861	8550328	8548472	0	2071
Chr05_50640020_50641880	Dt_S0007_D07	80.36	1874	303	43	1	1846	12011106	12012942	0	1362
Chr05_50640020_50641880	Dt_S0005_D05	82.22	1873	274	37	1	1846	51353241	51351401	0	1559
Chr05_50640020_50641880	Dt_S0265_UKD	89.69	1872	164	22	1	1861	196233	198086	0	2361
Chr05_50640020_50641880	Dt_S0010_D10	87.45	1872	210	23	1	1861	11887230	11885373	0	2132
Chr05_50640020_50641880	Dt_S0010_D10	87.18	1872	212	25	1	1861	8369825	8367971	0	2102
Chr05_50640020_50641880	Dt_S0003_D03	86.49	1872	208	31	1	1861	8187291	8189128	0	2013
Chr05_50640020_50641880	Dt_S0008_D08	84.69	1868	244	30	1	1846	53407308	53409155	0	1827
Chr05_50640020_50641880	Dt_S0010_D10	87.68	1867	201	24	1	1861	18792315	18790472	0	2146
Chr05_50640020_50641880	Dt_S0142_D12	85.89	1864	217	25	7	1861	45621	47447	0	1943
Chr05_50640020_50641880	Dt_S0003_D03	87.39	1863	200	21	7	1861	42592247	42590412	0	2106
Chr05_50640020_50641880	Dt_S0013_D13	80.19	1853	289	44	21	1846	50629224	50627423	0	1317
Chr05_50640020_50641880	Dt_S0009_D09	88.33	1851	187	26	25	1861	38840242	38842077	0	2194
Chr05_50640020_50641880	Dt_S0002_D02	88.06	1801	184	24	73	1861	44964584	44962803	0	2106
Chr05_50640020_50641880	Dt_S0012_D12	82.19	1797	270	28	1	1777	6938224	6936458	0	1500
Chr05_50640020_50641880	Dt_S0008_D08	87.44	1792	195	27	81	1861	4405372	4403600	0	2036
Chr05_50640020_50641880	Dt_S0005_D05	80.59	1783	277	39	91	1846	55775264	55773524	0	1312
Chr05_50640020_50641880	Dt_S0004_D04	80.73	1749	278	38	1	1725	27813554	27811841	0	1308
Chr05_50640020_50641880	Dt_S0007_D07	84.66	1747	204	42	127	1846	45709193	45710902	0	1683
Chr05_50640020_50641880	Dt_S0003_D03	81.83	1745	268	32	1	1725	40367715	40366000	0	1421
Chr05_50640020_50641880	Dt_S0007_D07	88.34	1715	176	20	156	1861	3568129	3569828	0	2037
Chr05_50640020_50641880	Dt_S0001_D01	81.63	1704	264	31	1	1684	12059981	12061655	0	1367
Chr05_50640020_50641880	Dt_S0005_D05	85.44	1676	183	32	197	1861	51667900	51669525	0	1687
Chr05_50640020_50641880	Dt_S0012_D12	87.04	1667	166	31	219	1861	44262487	44264127	0	1836
Chr05_50640020_50641880	Dt_S0011_D11	85.21	1609	185	27	260	1861	53509774	53511336	0	1604
Chr05_50640020_50641880	Dt_S0006_D06	88.05	1582	167	20	288	1861	54791213	54792780	0	1855
Chr05_50640020_50641880	Dt_S0006_D06	80.43	1579	255	31	169	1725	19066434	19064888	0	1155
Chr05_50640020_50641880	Dt_S0001_D01	80.58	1576	258	29	169	1725	43900679	43902225	0	1171
Chr05_50640020_50641880	Dt_S0004_D04	80.37	1574	263	28	169	1725	34078021	34076477	0	1153
Chr05_50640020_50641880	Dt_S0148_UKD	87.05	1568	171	27	307	1861	82711	81163	0	1742
Chr05_50640020_50641880	Dt_S0011_D11	80.29	1568	249	35	303	1845	13936960	13938492	0	1129
Chr05_50640020_50641880	Dt_S0011_D11	86.06	1535	193	17	336	1861	33781422	33779900	0	1629
Chr05_50640020_50641880	Dt_S0002_D02	84.34	1533	208	27	260	1783	64528635	64527126	0	1472
Chr05_50640020_50641880	Dt_S0006_D06	82.93	1488	171	45	392	1858	8920536	8919111	0	1264

## Sheet: Table S5-7
Table S5-7 Blast results of the ICRd motif with (AD)2-HAU
Query	Subject	Identity	Align_length	Mismatches	Gaps	Query_start	Query_en	Subject_start	Subject_end	Expec	Score
Chr05_50640020_50641880	D01	85.045	1899	217	43	1	1861	5363846	5361977	0	1871
Chr05_50640020_50641880	D06	85.995	1885	214	30	1	1861	59677716	59675858	0	1973
Chr05_50640020_50641880	D06	83.883	1880	263	31	1	1861	4100694	4098836	0	1757
Chr05_50640020_50641880	D02	86.08	1875	228	29	1	1861	39847219	39849074	0	1986
Chr05_50640020_50641880	D06	86.126	1874	230	24	1	1861	56211323	56209467	0	1993
Chr05_50640020_50641880	scaffold967_obj_D07	84.739	1874	219	46	1	1846	1809	3643	0	1814
Chr05_50640020_50641880	D07	80.726	1873	299	39	1	1846	48141463	48139626	0	1402
Chr05_50640020_50641880	D04	86.385	1873	226	25	1	1861	50934767	50932912	0	2019
Chr05_50640020_50641880	scaffold5470_obj	86.119	1873	198	34	1	1861	6392	4570	0	1962
Chr05_50640020_50641880	D05	80.726	1873	290	47	2	1846	59882936	59881107	0	1393
Chr05_50640020_50641880	D11	86.592	1872	225	21	1	1861	34986637	34984781	0	2043
Chr05_50640020_50641880	D07	88.622	1872	185	24	1	1861	3207796	3209650	0	2252
Chr05_50640020_50641880	scaffold1630_obj_D10	87.179	1872	212	25	1	1861	2233	4087	0	2102
Chr05_50640020_50641880	D12	80.128	1872	300	41	1	1856	15697988	15699803	0	1330
Chr05_50640020_50641880	D05	82.158	1872	277	37	1	1846	55208833	55206993	0	1554
Chr05_50640020_50641880	D01	88.348	1871	193	23	1	1861	13046327	13048182	0	2224
Chr05_50640020_50641880	D13	85.569	1871	211	35	2	1861	9168081	9166259	0	1905
Chr05_50640020_50641880	D12	85.997	1871	214	26	1	1861	7095080	7096912	0	1960
Chr05_50640020_50641880	D10	85.615	1870	222	34	1	1846	60202786	60204632	0	1919
Chr05_50640020_50641880	scaffold4948_obj_D06	87.433	1870	197	23	1	1861	1922	3762	0	2117
Chr05_50640020_50641880	D11	88.925	1869	180	23	1	1861	33911041	33912890	0	2279
Chr05_50640020_50641880	scaffold2604_obj_D03	87.052	1869	205	23	1	1861	6456	4617	0	2076
Chr05_50640020_50641880	D13	85.928	1869	229	24	1	1861	5922901	5921059	0	1964
Chr05_50640020_50641880	D13	80.364	1869	292	42	1	1846	55254459	55256275	0	1349
Chr05_50640020_50641880	D02	87.313	1868	194	29	2	1858	57820787	57822622	0	2097
Chr05_50640020_50641880	D10	87.734	1867	200	24	1	1861	17740220	17742063	0	2152
Chr05_50640020_50641880	D08	85.378	1867	230	31	1	1846	58964698	58962854	0	1895
Chr05_50640020_50641880	D06	89.223	1865	167	18	21	1861	59599140	59600994	0	2300
Chr05_50640020_50641880	D06	86.312	1863	195	39	25	1861	6497628	6499456	0	1973
Chr05_50640020_50641880	scaffold11833_obj_D10	85.984	1855	224	28	21	1861	52	1884	0	1953
Chr05_50640020_50641880	D12	83.333	1854	192	67	1	1827	2829519	2827756	0	1604
Chr05_50640020_50641880	scaffold2773_obj_D09	88.331	1851	186	26	25	1861	6970	5136	0	2194
Chr05_50640020_50641880	D04	87.017	1810	183	33	81	1861	11331525	11329739	0	1993
Chr05_50640020_50641880	D10	81.735	1752	256	41	1	1725	5758651	5756937	0	1404
Chr05_50640020_50641880	D06	80.811	1751	275	37	1	1725	56334468	56336183	0	1315
Chr05_50640020_50641880	D04	80.903	1749	276	36	2	1725	41461802	41463517	0	1327
Chr05_50640020_50641880	D12	81.522	1748	268	35	1	1725	7625410	7623695	0	1387
Chr05_50640020_50641880	D12	81.35	1748	269	33	1	1725	40876078	40877791	0	1369
Chr05_50640020_50641880	scaffold5526_obj_D13	80.892	1748	273	35	1	1725	6777	5068	0	1321
Chr05_50640020_50641880	D01	80.767	1747	270	40	7	1725	53426385	53424677	0	1304
Chr05_50640020_50641880	D05	80.71	1747	281	36	2	1725	28435195	28436908	0	1308
Chr05_50640020_50641880	D04	81.386	1746	274	32	1	1725	48031255	48032970	0	1376
Chr05_50640020_50641880	D08	80.641	1746	286	34	2	1725	58730090	58728375	0	1304
Chr05_50640020_50641880	D07	81.709	1744	270	29	2	1725	34791889	34793603	0	1408
Chr05_50640020_50641880	D04	81.422	1744	277	32	1	1725	35480355	35478640	0	1382
Chr05_50640020_50641880	D13	81.081	1739	276	32	8	1725	35345564	35343858	0	1339
Chr05_50640020_50641880	scaffold3554_obj	83.899	1739	201	48	156	1861	6848	5156	0	1587
Chr05_50640020_50641880	D03	81.065	1727	273	34	21	1725	41774223	41775917	0	1328
Chr05_50640020_50641880	D08	80.434	1707	286	30	38	1725	59421171	59422848	0	1258
Chr05_50640020_50641880	D12	87.866	1706	161	25	179	1861	48599116	48600798	0	1962
Chr05_50640020_50641880	D05	83.617	1703	212	45	177	1849	51866590	51864925	0	1537
Chr05_50640020_50641880	D07	89.421	1692	155	20	179	1861	5770779	5769103	0	2111
Chr05_50640020_50641880	scaffold492_obj_D05	85.459	1678	178	36	198	1861	30134	28509	0	1687
Chr05_50640020_50641880	D09	83.832	1670	232	31	204	1861	28746939	28748582	0	1554
Chr05_50640020_50641880	D01	85.505	1642	203	22	226	1860	13655329	13653716	0	1681
Chr05_50640020_50641880	scaffold39628_obj	80.668	1588	235	38	294	1861	28	1563	0	1166
Chr05_50640020_50641880	D08	80.342	1577	260	33	169	1725	18641931	18640385	0	1149
Chr05_50640020_50641880	D11	80.421	1568	247	36	303	1845	14671433	14669901	0	1140
Chr05_50640020_50641880	scaffold6447_obj_D05	80.552	1558	248	36	311	1846	7324	5800	0	1147

## Sheet: Table S5-8
Table S5-8 Blast results of the ICRd motif with (AD)2-ZJU
Query	Subject	Identity	Align_length	Mismatches	Gaps	Query_start	Query_en	Subject_start	Subject_end	Expec	Score
Chr05_50640020_50641880	D01	84.992	1899	218	43	1	1861	5704759	5702890	0	1866
Chr05_50640020_50641880	D06	83.758	1884	213	54	1	1858	8496137	8497953	0	1698
Chr05_50640020_50641880	D12	87.021	1880	205	30	1	1861	41276027	41277886	0	2084
Chr05_50640020_50641880	D06	84.362	1880	254	31	1	1861	3995801	3993943	0	1807
Chr05_50640020_50641880	scaffold3889_obj	83.883	1880	238	39	2	1861	7176	5342	0	1733
Chr05_50640020_50641880	D01	86.734	1877	192	37	1	1861	5743678	5741843	0	2034
Chr05_50640020_50641880	D02	88.913	1876	173	27	1	1861	46199744	46197889	0	2279
Chr05_50640020_50641880	D02	86.347	1875	223	29	1	1861	38841408	38843263	0	2013
Chr05_50640020_50641880	D07	80.309	1874	304	42	1	1846	47001883	47000047	0	1356
Chr05_50640020_50641880	D06	85.912	1874	234	24	1	1861	53797281	53795425	0	1971
Chr05_50640020_50641880	D03	87.24	1873	211	24	1	1861	7853571	7855427	0	2109
Chr05_50640020_50641880	D03	86.538	1872	207	31	1	1861	7258080	7256243	0	2019
Chr05_50640020_50641880	D10	87.179	1872	212	25	1	1861	8290833	8288979	0	2102
Chr05_50640020_50641880	D04	86.432	1872	227	23	1	1861	51255785	51253930	0	2025
Chr05_50640020_50641880	D11	86.218	1872	232	22	1	1861	34840723	34838867	0	2004
Chr05_50640020_50641880	D02	87.386	1871	189	33	1	1858	56687709	56689545	0	2104
Chr05_50640020_50641880	D07	88.776	1871	185	22	1	1861	3255010	3256865	0	2268
Chr05_50640020_50641880	D10	85.355	1871	224	36	2	1847	58889908	58891753	0	1892
Chr05_50640020_50641880	D09	84.171	1870	260	29	3	1861	30241251	30243095	0	1781
Chr05_50640020_50641880	D05	82.246	1870	279	33	1	1846	56204521	56202681	0	1565
Chr05_50640020_50641880	D08	85.118	1868	234	32	1	1846	57507778	57505933	0	1869
Chr05_50640020_50641880	scaffold2732_obj_D11	88.859	1867	185	18	1	1861	2045	3894	0	2274
Chr05_50640020_50641880	D12	80.375	1865	306	39	1	1856	15406879	15408692	0	1362
Chr05_50640020_50641880	D06	86.312	1863	195	39	25	1861	6108276	6110104	0	1973
Chr05_50640020_50641880	D04	87.017	1810	183	33	81	1861	11042107	11040321	0	1993
Chr05_50640020_50641880	D12	81.798	1791	276	28	7	1777	7600611	7598851	0	1456
Chr05_50640020_50641880	scaffold2658_obj_D12	82.626	1767	194	63	82	1824	1678	1	0	1458
Chr05_50640020_50641880	D10	81.507	1752	261	40	1	1725	5795104	5793389	0	1382
Chr05_50640020_50641880	D01	80.982	1751	273	37	1	1725	61106646	61108362	0	1334
Chr05_50640020_50641880	D12	81.178	1748	270	36	1	1725	39791589	39793300	0	1351
Chr05_50640020_50641880	D01	80.606	1748	283	33	1	1725	52355899	52354185	0	1299
Chr05_50640020_50641880	D04	81.465	1748	267	37	2	1725	22476030	22477744	0	1380
Chr05_50640020_50641880	D06	81.121	1748	275	33	1	1725	53924049	53925764	0	1349
Chr05_50640020_50641880	D08	81.35	1748	271	34	1	1725	58728782	58730497	0	1371
Chr05_50640020_50641880	D04	80.939	1747	279	34	2	1725	41872437	41874152	0	1332
Chr05_50640020_50641880	D12	81.558	1746	271	33	1	1725	7465058	7463343	0	1393
Chr05_50640020_50641880	D04	81.375	1745	274	31	1	1725	35847946	35846233	0	1375
Chr05_50640020_50641880	D02	81.479	1744	276	28	1	1725	19147291	19145576	0	1387
Chr05_50640020_50641880	D13	80.829	1737	285	29	8	1725	32452706	32450999	0	1319
Chr05_50640020_50641880	D03	81.101	1725	277	31	21	1725	41856997	41858692	0	1334
Chr05_50640020_50641880	D08	80.632	1709	282	32	37	1725	57237942	57236263	0	1277
Chr05_50640020_50641880	D08	80.246	1706	292	27	38	1725	57923796	57925474	0	1242
Chr05_50640020_50641880	D07	89.492	1694	150	21	179	1861	5901278	5899602	0	2117
Chr05_50640020_50641880	D01	85.627	1642	201	22	226	1860	13824198	13822585	0	1692
Chr05_50640020_50641880	D01	80.557	1579	259	29	166	1725	44100358	44101907	0	1171
Chr05_50640020_50641880	D06	80.431	1579	255	31	169	1725	19550079	19548533	0	1155
Chr05_50640020_50641880	D11	80.421	1568	247	36	303	1845	14649219	14647687	0	1140
Chr05_50640020_50641880	scaffold26786_obj_D12	86.28	1567	184	20	197	1756	1	1543	0	1674
Chr05_50640020_50641880	D07	80.777	1519	243	31	227	1725	35660802	35662291	0	1142
Chr05_50640020_50641880	scaffold15558_obj_D09	89.393	1499	139	17	373	1861	2	1490	0	1869
Chr05_50640020_50641880	scaffold4913_obj_D05	85.284	1495	162	33	377	1861	1	1447	0	1489
